# Supplementary material for: Bayesian reconstruction of Mycobacterium tuberculosis transmission networks in a high incidence area over two decades in Malawi reveals associated risk factors and genomic variants
Source: Microb Genom. 2020 Apr 1;6(4):e000361. doi: 10.1099/mgen.0.000361 (PMC7276699; doi:10.1099/mgen.0.000361)
Supplement: Supplementary material 1 [file mgen-6-361-s001.xlsx]

## Sheet: Direct_transmissions
Direct transmissions between sampled cases in the Karonga population
Transmitter	Recipient	SNP_distance	Date_difference	Lineage	TBCat_Recipient	TBCat_Transmitter	FirstEp_Transmitter	FirstEP_Recipient
ERR212126	ERR181918	1	0.1123	2	1	1	2001.79	2001.9
ERR181918	ERR221542	0	0.123288	2	1	1	2001.9	2002.02
ERR036201	ERR036222	0	0.128767	1	1	1	1997.04	1997.17
ERR245652	ERR245656	1	0.139344	1	1	1	2004.74	2004.88
ERR245849	ERR163961	1	0.150311	3	1	1	2004.48	2004.63
ERR161111	ERR163931	0	0.15329	4	2	1	2003.9	2004.05
ERR212012	ERR176609	1	0.167124	4	1	2	1998.59	1998.75
ERR245669	ERR245830	0	0.169863	3	1	2	2003.11	2003.28
ERR176591	ERR245791	0	0.186301	4	1	1	2001.04	2001.23
ERR212071	ERR126609	0	0.188614	4	1	1	2008.27	2008.46
ERR176606	ERR212104	0	0.194521	2	1	2	1998.09	1998.28
ERR245808	ERR176691	0	0.196736	4	1	1	2000.16	2000.35
ERR181718	ERR182044	0	0.19726	3	1	1	2005.72	2005.92
ERR182046	ERR182001	2	0.20274	4	1	1	2005.92	2006.12
ERR176537	ERR212030	0	0.207261	4	1	1	1999.59	1999.8
ERR245657	ERR181961	0	0.213459	1	1	2	2004.91	2005.13
ERR212014	ERR176799	0	0.213698	2	1	2	1999.05	1999.27
ERR161047	ERR163930	0	0.224576	4	1	1	2003.81	2004.03
ERR163952	ERR163972	0	0.226776	1	1	1	2004.36	2004.59
ERR181698	ERR181738	0	0.227398	4	1	1	2006.92	2007.14
ERR176777	ERR245788	0	0.235332	4	2	2	2000.9	2001.13
ERR176814	ERR163998	0	0.245902	4	1	1	1996.6	1996.85
ERR037500	ERR176518	0	0.246575	4	1	1	1998.46	1998.71
ERR181701	ERR181714	0	0.246575	4	1	2	2005.01	2005.26
ERR221527	ERR176811	0	0.248634	4	1	1	1996.19	1996.43
ERR245767	ERR181900	0	0.251366	4	1	1	2000.39	2000.64
ERR161069	ERR161041	0	0.254795	4	1	1	2003.52	2003.77
ERR245664	ERR212063	0	0.254795	4	1	1	2005.22	2005.47
ERR176763	ERR176607	3	0.257534	4	1	3	1998.03	1998.29
ERR181726	ERR245737	0	0.257534	4	1	2	2007.31	2007.57
ERR190353	ERR221607	0	0.260274	1	1	1	2002.9	2003.16
ERR221542	ERR221545	0	0.263013	2	1	1	2002.02	2002.29
ERR245839	ERR163978	0	0.273246	3	1	1	2003.99	2004.27
ERR245841	ERR323042	0	0.275941	4	1	2	2004.1	2004.37
ERR176824	ERR037504	2	0.29315	4	2	2	1998.22	1998.52
ERR190368	ERR221544	2	0.293151	2	1	1	2001.94	2002.23
ERR176623	ERR161139	0	0.29589	4	1	2	1997.18	1997.48
ERR037539	ERR037553	0	0.30685	4	1	1	1999.32	1999.62
ERR323089	ERR736813	0	0.314216	4	1	1	2012.02	2012.34
ERR212035	ERR221609	1	0.317808	4	1	1	1998.18	1998.5
ERR216906	ERR245753	1	0.32042	3	1	1	1999.7	2000.02
ERR161117	ERR161066	0	0.323288	4	1	1	2003.4	2003.72
ERR245678	ERR181773	0	0.326027	3	1	1	2005.62	2005.95
ERR181996	ERR182052	0	0.326028	4	1	2	2006.01	2006.33
ERR176590	ERR245802	0	0.328767	4	1	1	2001.14	2001.47
ERR181899	ERR245786	1	0.333333	4	2	1	2000.4	2000.73
ERR212051	ERR163949	0	0.336088	4	2	2	2003.99	2004.33
ERR176671	ERR176612	0	0.341658	4	1	2	2000.7	2001.04
ERR245676	ERR245688	0	0.347945	3	1	2	2005.89	2006.24
ERR161180	ERR190361	0	0.353425	1	1	2	2002.67	2003.02
ERR176707	ERR176724	0	0.356165	4	1	1	1998.08	1998.43
ERR176814	ERR036208	0	0.360656	4	1	1	1996.6	1996.96
ERR736827	ERR736844	0	0.36082	1	1	1	2012.7	2013.06
ERR037490	ERR037515	0	0.361644	4	1	1	1998.29	1998.65
ERR190344	ERR161190	0	0.361644	1	1	1	2001.84	2002.2
ERR736854	ERR736880	1	0.364384	4	1	1	2013.12	2013.48
ERR126599	ERR181981	1	0.369863	4	1	2	2005.25	2005.62
ERR245746	ERR037480	0	0.369863	4	1	3	1997.8	1998.17
ERR245836	ERR161085	0	0.377731	1	1	1	2003.75	2004.13
ERR212054	ERR245670	0	0.383389	1	1	2	2004.93	2005.32
ERR245746	ERR176727	0	0.389041	4	1	2	1997.8	1998.19
ERR473306	ERR473298	1	0.4	4	1	1	2011.28	2011.68
ERR163990	ERR245663	0	0.404731	2	1	2	2004.73	2005.13
ERR163968	ERR181699	0	0.420766	4	1	1	2004.57	2004.99
ERR245848	ERR181959	0	0.423498	4	1	2	2004.49	2004.92
ERR176823	ERR037489	5	0.438357	1	1	1	1997.62	1998.05
ERR221616	ERR176629	0	0.441096	4	1	2	1997.21	1997.65
ERR245753	ERR190391	0	0.448148	3	1	1	2000.02	2000.47
ERR245714	ERR245731	2	0.452055	4	1	1	2006.92	2007.37
ERR164010	ERR036241	0	0.454795	4	2	2	1997.18	1997.63
ERR037537	ERR212016	0	0.468493	4	1	1	1999.26	1999.73
ERR182032	ERR245722	0	0.471233	3	1	1	2006.66	2007.13
ERR161197	ERR161197	0	0.471233	4	1	1	2001.86	2002.33
ERR181997	ERR212060	0	0.479452	4	1	1	2006.01	2006.49
ERR176692	ERR176671	0	0.480867	4	2	1	2000.22	2000.7
ERR181808	ERR126620	0	0.481413	3	1	2	2008.71	2009.19
ERR176724	ERR176579	0	0.482191	4	1	1	1998.43	1998.92
ERR161202	ERR190399	0	0.482192	4	2	1	2002.73	2003.21
ERR245844	ERR181910	0	0.483607	1	1	1	2004.26	2004.75
ERR212014	ERR190378	1	0.49315	2	1	1	1999.05	1999.55
ERR323098	ERR473338	0	0.494565	4	1	1	2012.03	2012.52
ERR245829	ERR245836	0	0.49863	1	1	1	2003.25	2003.75
ERR245848	ERR181927	0	0.505465	4	1	1	2004.49	2005
ERR182057	ERR182025	0	0.50685	4	1	2	2006.16	2006.66
ERR221531	ERR176561	0	0.509589	4	1	1	2001.22	2001.73
ERR037482	ERR176523	0	0.517808	3	1	1	1998.11	1998.63
ERR221527	ERR176636	1	0.519051	4	1	1	1996.19	1996.7
ERR221542	ERR190401	0	0.520547	2	1	2	2002.02	2002.55
ERR176474	ERR176803	11	0.523288	4	1	2	1997.59	1998.11
ERR161063	ERR245844	0	0.528048	1	1	1	2003.73	2004.26
ERR163993	ERR182048	0	0.536276	4	1	1	2004.74	2005.27
ERR190366	ERR221559	0	0.536986	4	1	1	2002.43	2002.97
ERR181767	ERR181825	1	0.538244	4	1	1	2008.1	2008.64
ERR036230	ERR176735	0	0.553425	1	1	1	1997.29	1997.84
ERR221574	ERR245846	1	0.563388	2	1	1	2003.79	2004.36
ERR163994	ERR245648	0	0.567145	1	1	1	2004.01	2004.58
ERR245835	ERR245845	1	0.574572	4	1	2	2003.71	2004.28
ERR211996	ERR190334	0	0.578083	4	1	1	2001.81	2002.38
ERR176609	ERR176494	1	0.583561	4	2	1	1998.75	1999.34
ERR036240	ERR221610	1	0.594521	4	1	2	1997.09	1997.69
ERR181803	ERR181834	0	0.61289	4	1	1	2008.7	2009.32
ERR182001	ERR181678	1	0.619178	4	1	1	2006.12	2006.74
ERR161061	ERR163945	0	0.634943	3	1	1	2003.61	2004.25
ERR221530	ERR176478	0	0.635617	4	1	2	1997.46	1998.09
ERR212092	ERR212095	0	0.646141	4	1	2	1999.51	2000.16
ERR181865	ERR221556	0	0.646575	4	2	1	2002.33	2002.98
ERR036232	ERR037478	0	0.649316	4	1	1	1997.41	1998.05
ERR161189	ERR161015	2	0.652055	4	1	1	2002.32	2002.97
ERR036240	ERR212087	1	0.657534	4	1	1	1997.09	1997.75
ERR216912	ERR181987	0	0.668493	4	1	1	2005.24	2005.91
ERR212020	ERR176792	0	0.676712	4	1	3	1998.91	1999.59
ERR163950	ERR181922	1	0.683135	4	1	3	2004.34	2005.03
ERR181803	ERR181859	0	0.692342	4	1	1	2008.7	2009.4
ERR176645	ERR176782	1	0.713122	4	1	3	2000.08	2000.8
ERR036219	ERR176733	1	0.715068	4	1	2	1997.13	1997.85
ERR190386	ERR037551	0	0.717809	2	1	1	1998.84	1999.55
ERR176617	ERR176634	1	0.723287	4	1	2	1997.02	1997.75
ERR212007	ERR190372	1	0.731507	3	1	3	1997.08	1997.81
ERR736808	ERR323119	0	0.743941	2	1	1	2011.72	2012.46
ERR181944	ERR181990	2	0.747945	4	1	1	2005.22	2005.97
ERR190331	ERR161182	0	0.780822	4	2	1	2001.85	2002.63
ERR181883	ERR176791	0	0.784153	3	1	1	2000.14	2000.93
ERR176585	ERR037517	0	0.786301	4	1	1	1997.88	1998.67
ERR221530	ERR037487	0	0.786302	4	1	1	1997.46	1998.24
ERR176571	ERR176822	0	0.787012	4	1	1	1995.95	1996.74
ERR245669	ERR161053	1	0.789041	3	1	1	2003.11	2003.9
ERR181947	ERR245683	0	0.789041	4	1	1	2005.24	2006.03
ERR176800	ERR212094	1	0.794229	1	1	1	1999.31	2000.1
ERR221530	ERR176578	0	0.80548	4	1	3	1997.46	1998.26
ERR181962	ERR181999	4	0.810959	4	2	1	2005.2	2006.01
ERR176714	ERR176562	0	0.824657	4	2	2	1998.55	1999.38
ERR176448	ERR216911	0	0.825645	4	1	3	2004.36	2005.19
ERR181931	ERR245724	0	0.830115	4	2	1	2004.99	2005.82
ERR037518	ERR176752	0	0.838356	4	1	2	1998.17	1999.01
ERR212037	ERR176794	0	0.846575	2	1	1	1998.51	1999.36
ERR245713	ERR181707	0	0.854795	3	1	1	2006.1	2006.95
ERR212118	ERR176499	0	0.865731	4	1	1	1999.14	2000.01
ERR245788	ERR161149	1	0.865753	4	2	1	2001.13	2002
ERR245835	ERR245650	1	0.866892	4	1	1	2003.71	2004.57
ERR212011	ERR212092	1	0.876713	4	1	1	1998.64	1999.51
ERR037522	ERR212078	0	0.876713	4	1	1	1998.12	1998.99
ERR176797	ERR176665	1	0.878785	4	1	3	1999.36	2000.24
ERR773786	ERR779659	0	0.884932	3	1	1	2013.01	2013.89
ERR182020	ERR181735	0	0.887672	4	1	2	2006.35	2007.23
ERR176537	ERR176776	0	0.900023	4	1	1	1999.59	2000.49
ERR212025	ERR190329	2	0.90137	4	1	1	2001.15	2002.05
ERR245836	ERR245651	0	0.913257	1	1	1	2003.75	2004.66
ERR176632	ERR176522	1	0.917808	4	2	1	1997.75	1998.67
ERR212042	ERR245792	1	0.918841	3	1	1	2000.38	2001.3
ERR176585	ERR190381	1	0.926027	4	1	3	1997.88	1998.81
ERR190374	ERR176649	0	0.928281	4	1	1	1999.25	2000.17
ERR245713	ERR181683	0	0.928768	3	1	2	2006.1	2007.02
ERR164005	ERR036230	1	0.948873	1	1	1	1996.34	1997.29
ERR176707	ERR245785	0	0.950685	4	1	1	1998.08	1999.03
ERR036195	ERR212024	0	0.951262	3	1	1	1996.2	1997.15
ERR176585	ERR190380	0	0.953424	4	1	1	1997.88	1998.84
ERR161183	ERR216909	0	0.953425	4	1	2	2002.53	2003.48
ERR212024	ERR037482	0	0.956164	3	1	1	1997.15	1998.11
ERR176585	ERR037526	0	0.961643	4	1	1	1997.88	1998.85
ERR212061	ERR212068	0	0.983561	4	1	1	2006.33	2007.32
ERR181677	ERR182033	4	0.986302	4	1	2	2005.7	2006.68
ERR245837	ERR181941	1	0.987155	2	1	1	2003.7	2004.69
ERR161028	ERR161095	0	0.997215	4	1	2	2003.02	2004.02
ERR212038	ERR176677	1	1.00099	1	1	1	1999.63	2000.63
ERR176472	ERR181875	2	1.00548	4	1	1	1997.38	1998.38
ERR176472	ERR176480	2	1.00822	4	1	2	1997.38	1998.39
ERR211995	ERR221535	0	1.01644	4	1	1	2000.83	2001.84
ERR176720	ERR181917	1	1.01881	4	1	1	2000.86	2001.87
ERR190351	ERR221577	0	1.0274	4	1	1	2002.79	2003.82
ERR176526	ERR176667	0	1.03207	4	1	1	1999.26	2000.29
ERR245755	ERR176592	0	1.0386	4	1	1	2000.06	2001.1
ERR245678	ERR182032	0	1.04384	3	1	1	2005.62	2006.66
ERR181898	ERR190369	2	1.06027	2	1	1	2001.23	2002.29
ERR176756	ERR176538	1	1.06575	4	1	1	1998.53	1999.6
ERR161040	ERR161099	0	1.07671	3	1	1	2002.6	2003.68
ERR176541	ERR176544	0	1.09075	4	1	1	2000.13	2001.22
ERR176667	ERR245798	0	1.09122	4	1	1	2000.29	2001.38
ERR181972	ERR182050	0	1.09315	4	1	1	2005.3	2006.39
ERR037483	ERR176798	3	1.11507	4	1	2	1998.13	1999.25
ERR245713	ERR245732	0	1.12329	3	1	1	2006.1	2007.22
ERR181787	ERR181857	1	1.13193	4	2	1	2008.16	2009.29
ERR212075	ERR190351	0	1.14247	4	1	1	2001.65	2002.79
ERR245667	ERR161074	0	1.15068	4	1	1	2001.64	2002.79
ERR190368	ERR221558	2	1.1589	2	1	1	2001.94	2003.1
ERR181957	ERR212075	0	1.16029	4	1	1	2000.49	2001.65
ERR036232	ERR037506	2	1.16712	4	1	1	1997.41	1998.57
ERR181803	ERR212169	0	1.17453	4	1	1	2008.7	2009.88
ERR190331	ERR161029	1	1.17534	4	2	2	2001.85	2003.02
ERR245836	ERR212054	0	1.18373	1	1	1	2003.75	2004.93
ERR161106	ERR181971	3	1.18381	1	1	1	2004.09	2005.27
ERR036220	ERR176758	0	1.1863	4	1	1	1997.1	1998.28
ERR037514	ERR245752	0	1.18897	4	1	1	1998.84	2000.03
ERR245796	ERR181864	0	1.18904	3	1	1	2001.38	2002.56
ERR245788	ERR181865	0	1.2	4	2	2	2001.13	2002.33
ERR736826	ERR779663	0	1.21833	4	1	1	2012.69	2013.91
ERR176623	ERR181871	0	1.22192	4	1	1	1997.18	1998.4
ERR036209	ERR176576	0	1.22979	3	1	1	1996.87	1998.1
ERR245796	ERR245819	0	1.23014	3	1	2	2001.38	2002.61
ERR176729	ERR190387	0	1.23562	4	1	1	1998.16	1999.4
ERR245836	ERR181930	0	1.24386	1	1	2	2003.75	2004.99
ERR176787	ERR161155	0	1.2653	4	2	2	2000.83	2002.1
ERR164002	ERR037473	0	1.26765	1	1	1	1996.69	1997.96
ERR176772	ERR176789	4	1.2717	4	1	1	1999.56	2000.83
ERR037526	ERR190392	1	1.27637	4	1	1	1998.85	2000.12
ERR181739	ERR181862	0	1.28286	1	1	1	2007.47	2008.75
ERR176585	ERR176529	4	1.29041	4	1	2	1997.88	1999.18
ERR245646	ERR245671	1	1.29724	3	1	1	2004.49	2005.79
ERR181903	ERR176768	0	1.30137	4	2	2	1998.06	1999.36
ERR176494	ERR176680	2	1.30236	4	1	2	1999.34	2000.64
ERR037490	ERR037552	0	1.31781	4	1	1	1998.29	1999.61
ERR161202	ERR161096	0	1.32041	4	2	1	2002.73	2004.05
ERR182044	ERR181715	1	1.32055	3	1	1	2005.92	2007.24
ERR176753	ERR176659	0	1.33151	4	1	1	1998.42	1999.75
ERR221543	ERR161117	0	1.3452	4	1	1	2002.05	2003.4
ERR036205	ERR164013	1	1.34893	4	1	3	1996.36	1997.71
ERR176820	ERR176760	0	1.35219	4	1	1	1996.54	1997.89
ERR176471	ERR212007	0	1.3589	3	1	1	1995.72	1997.08
ERR164001	ERR176463	0	1.35896	4	1	3	1996.02	1997.38
ERR245729	ERR037467	0	1.35987	4	1	1	2007.29	2008.65
ERR036199	ERR036220	0	1.36986	4	1	1	1995.73	1997.1
ERR212005	ERR181940	0	1.37035	3	2	1	2003.44	2004.81
ERR163945	ERR245678	0	1.37328	3	1	1	2004.25	2005.62
ERR037551	ERR245783	0	1.37554	2	1	1	1999.55	2000.93
ERR126605	ERR221596	1	1.37808	1	1	1	2007.76	2009.14
ERR181867	ERR176694	0	1.38582	4	2	1	1998.79	2000.18
ERR036235	ERR190386	0	1.38904	2	1	1	1997.45	1998.84
ERR036199	ERR176633	0	1.39178	4	1	1	1995.73	1997.12
ERR245785	ERR176586	0	1.40156	4	1	3	1999.03	2000.43
ERR212105	ERR212088	1	1.41644	1	1	1	1998.04	1999.46
ERR161181	ERR163994	1	1.43399	1	1	1	2002.58	2004.01
ERR176777	ERR161162	0	1.43533	4	2	1	2000.9	2002.33
ERR245732	ERR181804	1	1.43651	3	1	1	2007.22	2008.66
ERR181867	ERR176717	0	1.44864	4	2	1	1998.79	2000.24
ERR036242	ERR176642	2	1.46301	4	1	2	1997.56	1999.02
ERR036199	ERR036225	0	1.46849	4	1	1	1995.73	1997.19
ERR245755	ERR176559	1	1.47421	4	1	1	2000.06	2001.54
ERR161165	ERR161075	0	1.47933	4	1	1	2002.56	2004.04
ERR036249	ERR176530	1	1.47945	4	1	2	1997.65	1999.13
ERR181777	ERR212140	2	1.50179	4	1	1	2008.15	2009.65
ERR181895	ERR245821	0	1.51781	4	1	1	2001.19	2002.71
ERR181804	ERR216973	1	1.52513	3	1	1	2008.66	2010.18
ERR181895	ERR221552	0	1.53151	4	1	1	2001.19	2002.73
ERR181903	ERR176537	0	1.53151	4	2	1	1998.06	1999.59
ERR036202	ERR212012	3	1.53425	4	1	1	1997.05	1998.59
ERR164015	ERR176493	0	1.53973	4	1	2	1997.76	1999.3
ERR176537	ERR176590	0	1.55069	4	1	1	1999.59	2001.14
ERR190350	ERR163987	0	1.55691	4	1	1	2003.17	2004.73
ERR176645	ERR245667	1	1.55914	4	1	1	2000.08	2001.64
ERR221582	ERR126602	2	1.56712	1	1	1	2005.89	2007.46
ERR245846	ERR245680	1	1.58182	2	1	2	2004.36	2005.94
ERR245652	ERR182054	0	1.59107	1	1	1	2004.74	2006.33
ERR181850	ERR216992	2	1.59434	4	1	1	2008.93	2010.53
ERR176576	ERR216906	1	1.6	3	1	1	1998.1	1999.7
ERR037492	ERR212027	0	1.61336	3	1	1	1998.48	2000.09
ERR181955	ERR161019	3	1.61644	4	1	1	2001.48	2003.1
ERR245847	ERR245685	2	1.62037	4	1	2	2004.43	2006.05
ERR245804	ERR245828	0	1.63014	4	1	2	2001.59	2003.22
ERR323116	ERR779676	0	1.63132	4	1	1	2012.43	2014.06
ERR323113	ERR779671	0	1.64771	4	1	1	2012.4	2014.05
ERR216919	ERR126601	1	1.65479	4	1	1	2005.79	2007.45
ERR176731	ERR176657	0	1.6548	3	1	1	1998.1	1999.75
ERR181713	ERR181852	0	1.66081	3	1	2	2007.14	2008.8
ERR037489	ERR176564	1	1.66575	1	1	1	1998.05	1999.72
ERR212063	ERR245725	0	1.67671	4	1	1	2005.47	2007.15
ERR036232	ERR176582	0	1.68493	4	1	2	1997.41	1999.09
ERR473307	ERR736847	1	1.68493	4	1	1	2011.42	2013.1
ERR164019	ERR176795	0	1.69041	1	1	2	1997.67	1999.36
ERR161167	ERR161079	1	1.69253	3	1	1	2002.52	2004.21
ERR036217	ERR037519	0	1.69853	1	2	1	1996.96	1998.66
ERR036232	ERR037528	0	1.69863	4	1	1	1997.41	1999.1
ERR036232	ERR176525	0	1.70137	4	1	3	1997.41	1999.11
ERR036227	ERR037533	1	1.71507	4	1	1	1997.54	1999.26
ERR176520	ERR176690	2	1.71678	4	2	1	1998.66	2000.37
ERR212096	ERR190336	0	1.72705	1	1	2	2000.37	2002.1
ERR221559	ERR163988	0	1.73233	4	1	1	2002.97	2004.7
ERR161171	ERR245847	2	1.73854	4	1	1	2002.7	2004.43
ERR190359	ERR163984	0	1.74611	4	1	2	2002.92	2004.67
ERR176686	ERR161191	1	1.75465	4	1	1	2000.45	2002.2
ERR221542	ERR221574	0	1.76712	2	1	1	2002.02	2003.79
ERR036186	ERR036235	0	1.7863	2	1	1	1995.66	1997.45
ERR176615	ERR176715	0	1.78904	4	1	3	1997.16	1998.95
ERR323086	ERR773808	3	1.80002	4	1	1	2012.01	2013.81
ERR245793	ERR245669	0	1.80274	3	1	1	2001.31	2003.11
ERR245760	ERR190344	5	1.80284	1	1	1	2000.03	2001.84
ERR181800	ERR181812	1	1.81177	3	1	1	2006.88	2008.7
ERR473329	ERR779678	0	1.81984	4	1	1	2012.23	2014.05
ERR176522	ERR212099	1	1.82876	4	1	1	1998.67	2000.49
ERR176523	ERR176646	1	1.83982	3	1	1	1998.63	2000.47
ERR176539	ERR176614	0	1.86575	4	1	2	1999.51	2001.37
ERR036208	ERR037514	0	1.87661	4	1	1	1996.96	1998.84
ERR323086	ERR779658	0	1.87673	4	1	1	2012.01	2013.88
ERR181864	ERR176455	1	1.88917	3	1	1	2002.56	2004.45
ERR181864	ERR245646	0	1.93015	3	1	1	2002.56	2004.49
ERR190383	ERR176599	2	1.93699	4	1	1	1999.49	2001.43
ERR181929	ERR245717	0	1.9397	1	2	1	2004.99	2006.93
ERR181769	ERR245831	0	1.94521	2	1	1	2001.62	2003.57
ERR245793	ERR161118	1	1.95342	3	1	1	2001.31	2003.26
ERR176775	ERR190345	0	1.98904	1	1	1	1999.82	2001.81
ERR181895	ERR221560	0	2	4	1	1	2001.19	2003.19
ERR176654	ERR176485	2	2.03014	1	1	1	1995.91	1997.94
ERR245793	ERR161072	0	2.03288	3	1	1	2001.31	2003.34
ERR190382	ERR245782	0	2.03859	1	1	1	1998.88	2000.92
ERR161113	ERR245701	0	2.04384	4	1	1	2003.88	2005.93
ERR182038	ERR181746	1	2.05479	4	1	1	2005.5	2007.56
ERR176800	ERR176597	2	2.05753	1	1	2	1999.31	2001.37
ERR323075	ERR779653	0	2.05753	4	1	1	2011.79	2013.85
ERR037532	ERR176546	2	2.06575	4	1	1	1999.18	2001.25
ERR176630	ERR176775	0	2.06849	1	1	1	1997.75	1999.82
ERR245664	ERR245729	0	2.07123	4	1	1	2005.22	2007.29
ERR176645	ERR161187	2	2.07968	4	1	1	2000.08	2002.16
ERR176609	ERR176744	2	2.08537	4	2	2	1998.75	2000.84
ERR181848	ERR485007	1	2.09315	4	1	1	2009.44	2011.53
ERR245702	ERR181854	0	2.12647	3	2	1	2006.71	2008.84
ERR037501	ERR245769	1	2.13527	4	1	1	1998.49	2000.63
ERR176798	ERR176596	0	2.13699	4	2	1	1999.25	2001.38
ERR245757	ERR190347	2	2.1377	3	1	2	2000.12	2002.25
ERR181690	ERR126619	0	2.14527	4	1	1	2006.82	2008.96
ERR245676	ERR181770	1	2.14785	3	1	1	2005.89	2008.04
ERR037492	ERR176676	1	2.14897	3	1	1	1998.48	2000.63
ERR176470	ERR176710	0	2.15088	4	1	2	1996.07	1998.22
ERR126623	ERR473289	0	2.1589	4	1	1	2009.42	2011.58
ERR181700	ERR221594	2	2.16238	4	1	1	2006.57	2008.73
ERR126604	ERR212142	0	2.16438	3	1	1	2007.6	2009.76
ERR164018	ERR176700	0	2.24932	4	1	2	1997.74	1999.99
ERR176470	ERR037494	0	2.24951	4	1	1	1996.07	1998.32
ERR212109	ERR161131	3	2.25205	1	1	1	2001	2003.25
ERR323059	ERR181818	2	2.25286	4	1	2	2006.45	2008.7
ERR037521	ERR245781	1	2.27159	1	1	1	1998.6	2000.87
ERR221547	ERR245658	2	2.29066	4	1	1	2002.61	2004.9
ERR245756	ERR161186	1	2.29349	4	1	1	2000.11	2002.41
ERR176647	ERR190366	0	2.30172	4	1	1	2000.13	2002.43
ERR216972	ERR736812	1	2.30335	4	1	1	2009.97	2012.27
ERR181947	ERR181765	3	2.30411	4	1	1	2005.24	2007.55
ERR212145	ERR473326	1	2.30939	2	1	1	2009.76	2012.07
ERR323077	ERR779675	4	2.33973	4	1	1	2011.7	2014.04
ERR245655	ERR245723	0	2.34192	2	1	2	2004.8	2007.14
ERR181275	ERR212157	2	2.37808	1	1	1	2007.33	2009.71
ERR036191	ERR037468	3	2.3863	4	1	1	1995.7	1998.09
ERR221589	ERR473319	1	2.40215	4	1	1	2009.8	2012.2
ERR190387	ERR211996	1	2.40548	4	1	1	1999.4	2001.81
ERR176535	ERR190338	1	2.40548	4	2	1	1999.49	2001.9
ERR473287	ERR779661	0	2.40548	4	1	1	2011.48	2013.88
ERR036191	ERR176804	3	2.40822	4	1	2	1995.7	1998.11
ERR245718	ERR245733	0	2.41918	4	1	1	2005.37	2007.79
ERR161056	ERR182053	1	2.42466	4	1	1	2003.87	2006.29
ERR245718	ERR181762	0	2.4274	4	1	2	2005.37	2007.8
ERR221589	ERR473329	0	2.43221	4	1	1	2009.8	2012.23
ERR181857	ERR323078	1	2.43288	4	1	1	2009.29	2011.72
ERR212153	ERR473312	0	2.44351	4	1	1	2009.67	2012.12
ERR036186	ERR176759	1	2.44658	2	1	2	1995.66	1998.11
ERR161103	ERR182034	0	2.45811	4	1	1	2004.19	2006.65
ERR176499	ERR161168	0	2.49317	4	1	1	2000.01	2002.5
ERR161096	ERR181700	2	2.51794	4	1	1	2004.05	2006.57
ERR036191	ERR176824	3	2.52055	4	1	2	1995.7	1998.22
ERR176483	ERR176689	0	2.536	1	2	1	1997.82	2000.36
ERR036244	ERR176565	0	2.53928	4	1	2	1997.62	2000.16
ERR221540	ERR163967	2	2.55733	4	1	1	2002.02	2004.58
ERR221582	ERR181798	0	2.57132	1	1	1	2005.89	2008.46
ERR245646	ERR181736	0	2.57396	3	1	1	2004.49	2007.07
ERR216947	ERR473287	0	2.58054	4	1	1	2008.9	2011.48
ERR176670	ERR245827	0	2.58232	3	2	1	2000.55	2003.13
ERR181720	ERR181767	2	2.60247	4	1	1	2005.5	2008.1
ERR161192	ERR163974	2	2.62295	3	1	1	2002	2004.62
ERR216916	ERR181772	0	2.63288	4	1	2	2005.05	2007.68
ERR245792	ERR245838	0	2.64932	3	1	2	2001.3	2003.95
ERR216916	ERR181747	0	2.64932	4	1	1	2005.05	2007.7
ERR161162	ERR181931	0	2.6603	4	1	2	2002.33	2004.99
ERR181884	ERR161032	1	2.66698	4	1	1	2000.45	2003.11
ERR221566	ERR181996	1	2.67671	4	1	1	2003.33	2006.01
ERR176469	ERR176520	2	2.68219	4	1	2	1995.98	1998.66
ERR176523	ERR245793	0	2.68219	3	1	1	1998.63	2001.31
ERR190348	ERR323049	1	2.68493	4	2	2	2002.47	2005.15
ERR161134	ERR181984	1	2.70411	4	1	1	2002.94	2005.65
ERR036244	ERR176743	0	2.71141	4	1	1	1997.62	2000.34
ERR190351	ERR181993	0	2.72055	4	1	1	2002.79	2005.52
ERR245849	ERR181751	1	2.73013	3	1	1	2004.48	2007.21
ERR181902	ERR181911	2	2.73699	4	1	1	1998.65	2001.39
ERR245646	ERR181802	0	2.74656	3	1	1	2004.49	2007.24
ERR181884	ERR161130	1	2.74917	4	1	1	2000.45	2003.19
ERR176552	ERR212003	4	2.75068	4	1	1	2001.07	2003.82
ERR176635	ERR176511	3	2.75616	4	1	2	1995.62	1998.38
ERR216916	ERR181764	0	2.76164	4	1	2	2005.05	2007.81
ERR181835	ERR473325	2	2.77251	4	1	1	2009.26	2012.03
ERR216916	ERR181761	0	2.77808	4	1	2	2005.05	2007.82
ERR176822	ERR176536	1	2.78559	4	1	1	1996.74	1999.53
ERR212144	ERR473358	0	2.79546	4	1	1	2009.72	2012.52
ERR245715	ERR221587	2	2.8	3	1	1	2006.93	2009.73
ERR181989	ERR216941	2	2.81133	4	1	1	2006.05	2008.86
ERR245724	ERR221586	0	2.8274	4	1	1	2005.82	2008.65
ERR181989	ERR221614	1	2.85232	4	1	1	2006.05	2008.9
ERR176474	ERR181884	0	2.85631	4	1	1	1997.59	2000.45
ERR176719	ERR161058	1	2.85718	4	1	1	2000.87	2003.73
ERR181951	ERR323046	1	2.86323	1	1	1	2002.06	2004.92
ERR181696	ERR212145	1	2.86575	2	1	1	2006.89	2009.76
ERR190404	ERR323065	2	2.87123	3	1	1	2003.87	2006.74
ERR190396	ERR245659	2	2.89058	4	1	1	2002.04	2004.93
ERR181816	ERR473301	1	2.89532	4	1	1	2008.78	2011.68
ERR190354	ERR161152	5	2.93151	4	1	1	1999.3	2002.23
ERR212144	ERR473356	0	2.93791	4	1	2	2009.72	2012.66
ERR161197	ERR181935	0	2.943	4	1	1	2001.86	2004.8
ERR161035	ERR181966	0	2.9863	4	1	3	2002.3	2005.28
ERR212130	ERR323116	1	2.98786	4	1	1	2009.44	2012.43
ERR212070	ERR124649	1	2.98904	4	1	1	2007.76	2010.75
ERR181895	ERR161092	1	3.00217	4	1	1	2001.19	2004.2
ERR036218	ERR181883	1	3.027	3	1	1	1997.12	2000.14
ERR245670	ERR181793	1	3.0483	1	2	3	2005.32	2008.36
ERR181999	ERR221597	1	3.11781	4	1	1	2006.01	2009.13
ERR176544	ERR163979	0	3.14148	4	1	2	2001.22	2004.36
ERR161083	ERR245694	0	3.14247	3	1	3	2003.28	2006.42
ERR245835	ERR245712	1	3.1589	4	1	1	2003.71	2006.87
ERR245698	ERR126639	2	3.17534	1	1	1	2006.05	2009.22
ERR245793	ERR163976	2	3.28331	3	1	1	2001.31	2004.59
ERR212130	ERR473365	1	3.29114	4	1	2	2009.44	2012.73
ERR181732	ERR216964	0	3.29863	4	1	1	2007.33	2010.63
ERR176756	ERR212082	1	3.33973	4	1	1	1998.53	2001.87
ERR161197	ERR245664	0	3.35616	4	1	1	2001.86	2005.22
ERR176816	ERR176697	2	3.41803	4	1	1	1996.64	2000.06
ERR212092	ERR216954	0	3.44383	4	1	1	1999.51	2002.96
ERR245835	ERR245719	0	3.44931	4	1	1	2003.71	2007.16
ERR176528	ERR211997	0	3.48219	3	1	1	1999.18	2002.67
ERR182043	ERR212128	0	3.49863	4	1	1	2005.94	2009.44
ERR181808	ERR323097	0	3.50548	3	1	1	2008.71	2012.22
ERR176581	ERR221546	1	3.51233	4	1	1	1999.03	2002.55
ERR036189	ERR037524	4	3.56438	4	1	1	1995.7	1999.26
ERR161168	ERR181998	0	3.56712	4	1	1	2002.5	2006.07
ERR164015	ERR245799	0	3.6274	4	1	1	1997.76	2001.39
ERR245826	ERR181801	2	3.65753	4	1	1	2003.05	2006.71
ERR181914	ERR216915	1	3.67123	4	1	2	2001.41	2005.08
ERR037525	ERR181948	2	3.69589	4	1	3	1999.28	2002.98
ERR163953	ERR245741	0	3.74044	4	1	2	2004.32	2008.06
ERR176784	ERR163989	2	3.8306	4	1	1	2000.9	2004.73
ERR161129	ERR245705	2	3.8548	1	1	2	2003.21	2007.06
ERR161019	ERR181704	2	3.86575	4	1	2	2003.1	2006.96
ERR176488	ERR245807	0	3.90959	4	2	1	1997.94	2001.85
ERR181877	ERR161157	2	3.94521	4	1	1	1998.32	2002.27
ERR176465	ERR176705	1	3.9863	4	1	2	1995.85	1999.84
ERR212070	ERR323073	0	4.01918	4	1	1	2007.76	2011.78
ERR037508	ERR245818	0	4.0274	4	1	1	1998.56	2002.59
ERR161183	ERR182028	0	4.04931	4	1	1	2002.53	2006.58
ERR181940	ERR126617	0	4.08471	3	1	1	2004.81	2008.9
ERR161182	ERR245709	1	4.10959	4	1	1	2002.63	2006.74
ERR216910	ERR181730	3	4.12055	4	1	1	2003.27	2007.39
ERR163968	ERR037471	1	4.13115	4	1	1	2004.57	2008.7
ERR161129	ERR212067	2	4.13699	1	1	1	2003.21	2007.35
ERR126602	ERR473305	4	4.14794	1	1	1	2007.46	2011.61
ERR176678	ERR181908	1	4.15574	4	2	1	2000.63	2004.78
ERR176585	ERR190396	3	4.1589	4	1	1	1997.88	2002.04
ERR181798	ERR473353	3	4.16388	1	1	1	2008.46	2012.63
ERR212050	ERR181847	0	4.16712	4	1	1	2005.12	2009.29
ERR216927	ERR212150	2	4.21644	1	1	1	2005.59	2009.81
ERR245846	ERR181821	1	4.2268	2	1	2	2004.36	2008.58
ERR212084	ERR245811	2	4.25753	1	1	1	1997.67	2001.92
ERR181755	ERR323087	1	4.30133	4	1	2	2007.71	2012.01
ERR176553	ERR182040	0	4.34795	4	2	2	2001.2	2005.55
ERR164019	ERR181951	0	4.38356	1	1	1	1997.67	2002.06
ERR245733	ERR473328	1	4.4073	4	1	1	2007.79	2012.2
ERR176555	ERR181716	0	4.40822	4	1	2	2001.37	2005.78
ERR176694	ERR163983	2	4.46447	4	1	1	2000.18	2004.64
ERR163958	ERR181861	0	4.46998	4	1	1	2004.54	2009.01
ERR036186	ERR176718	1	4.54464	2	1	1	1995.66	2000.2
ERR163974	ERR181842	1	4.54965	3	1	1	2004.62	2009.17
ERR245781	ERR245677	0	4.62156	1	1	2	2000.87	2005.49
ERR181743	ERR473317	4	4.66522	4	1	1	2007.53	2012.19
ERR245800	ERR182011	1	4.73151	4	1	1	2001.46	2006.19
ERR036242	ERR161188	1	4.74521	4	1	1	1997.56	2002.3
ERR216906	ERR245849	2	4.77672	3	1	1	1999.7	2004.48
ERR182038	ERR124647	2	4.80274	4	1	1	2005.5	2010.31
ERR176580	ERR161056	4	4.83836	4	2	1	1999.03	2003.87
ERR176649	ERR182039	2	4.83884	4	1	2	2000.17	2005.01
ERR181873	ERR161025	1	4.85479	4	2	1	1998.22	2003.08
ERR181915	ERR182021	1	4.89589	4	1	1	2001.38	2006.28
ERR182004	ERR473293	0	4.90685	4	1	1	2006.1	2011.01
ERR181915	ERR182022	1	4.91233	4	1	2	2001.38	2006.3
ERR245798	ERR182020	1	4.96164	4	1	1	2001.38	2006.35
ERR036243	ERR161169	0	4.9726	3	1	1	1997.62	2002.59
ERR181805	ERR773798	2	4.97451	4	1	1	2008.7	2013.67
ERR182037	ERR473308	0	4.99452	4	2	1	2006.45	2011.45
ERR245781	ERR245674	0	5.0106	1	1	1	2000.87	2005.88
ERR181797	ERR773790	1	5.11091	3	1	1	2008.48	2013.59
ERR176624	ERR161038	0	5.12603	4	1	1	1997.16	2002.28
ERR163941	ERR126627	0	5.19287	4	1	1	2004.4	2009.59
ERR212065	ERR323098	0	5.21907	4	1	1	2006.81	2012.03
ERR176680	ERR245673	0	5.23463	4	2	1	2000.64	2005.87
ERR036230	ERR190349	2	5.23562	1	1	2	1997.29	2002.52
ERR212009	ERR161108	2	5.26849	4	1	2	1998.4	2003.67
ERR212078	ERR163953	0	5.32515	4	1	1	1998.99	2004.32
ERR037553	ERR245661	0	5.3863	4	1	1	1999.62	2005.01
ERR037524	ERR163985	3	5.41183	4	1	1	1999.26	2004.67
ERR037491	ERR212179	1	5.42466	1	1	1	1998.47	2003.9
ERR164015	ERR163936	2	5.43288	4	1	1	1997.76	2003.2
ERR176825	ERR161062	1	5.47671	3	1	2	1998.23	2003.7
ERR212030	ERR181964	0	5.48589	4	1	1	1999.8	2005.28
ERR245792	ERR181692	0	5.49589	3	1	1	2001.3	2006.79
ERR245766	ERR181717	2	5.53811	3	1	2	2000.4	2005.93
ERR036221	ERR245823	0	5.58904	4	1	1	1997.18	2002.77
ERR176601	ERR161065	0	5.60274	3	1	1	1998.15	2003.75
ERR190337	ERR245739	0	5.61918	1	1	1	2002.13	2007.75
ERR036210	ERR161167	1	5.64623	3	1	1	1996.87	2002.52
ERR161079	ERR212170	1	5.64994	3	1	1	2004.21	2009.86
ERR176601	ERR221576	1	5.6548	3	1	1	1998.15	2003.8
ERR037530	ERR181939	2	5.70177	4	1	1	1999.14	2004.84
ERR181996	ERR323070	2	5.75343	4	1	2	2006.01	2011.76
ERR212013	ERR181965	0	5.77808	2	1	2	1999.44	2005.22
ERR161096	ERR124634	4	5.79466	4	1	1	2004.05	2009.84
ERR181715	ERR736838	0	5.8	3	1	1	2007.24	2013.04
ERR181915	ERR181711	3	5.83562	4	1	1	2001.38	2007.22
ERR176524	ERR245654	2	5.89645	1	1	1	1998.9	2004.8
ERR245808	ERR182056	0	5.96756	4	1	1	2000.16	2006.12
ERR176711	ERR163941	1	6.10576	4	2	1	1998.29	2004.4
ERR176517	ERR245657	3	6.24134	1	1	1	1998.67	2004.91
ERR245750	ERR182006	2	6.25206	4	1	2	1999.97	2006.22
ERR176696	ERR182037	1	6.25261	4	1	2	2000.2	2006.45
ERR245808	ERR182036	0	6.27167	4	1	1	2000.16	2006.43
ERR037554	ERR182046	3	6.27397	4	1	1	1999.64	2005.92
ERR176711	ERR163965	2	6.29702	4	2	1	1998.29	2004.59
ERR176466	ERR161083	2	6.427	3	1	1	1996.86	2003.28
ERR176567	ERR212077	2	6.46301	4	1	1	1997.44	2003.9
ERR161083	ERR126644	1	6.56712	3	1	1	2003.28	2009.85
ERR176695	ERR181685	2	6.65803	4	1	1	2000.18	2006.84
ERR164000	ERR221562	0	6.80098	1	1	2	1996.36	2003.16
ERR161183	ERR181855	1	6.86301	4	1	1	2002.53	2009.39
ERR190387	ERR190406	1	6.90137	4	1	2	1999.4	2006.3
ERR036197	ERR161114	1	6.98175	4	1	1	1996.33	2003.31
ERR164006	ERR163977	1	7.38532	4	1	2	1996.7	2004.09
ERR245682	ERR736881	3	7.47397	3	1	1	2006.01	2013.49
ERR037496	ERR245672	1	7.48219	1	1	1	1998.36	2005.84
ERR221525	ERR161073	1	7.49864	4	1	2	1996	2003.5
ERR212031	ERR181994	3	7.51781	3	1	2	1998.03	2005.55
ERR176464	ERR190404	2	7.56794	3	1	1	1996.3	2003.87
ERR036203	ERR190352	2	7.60548	4	1	3	1995.87	2003.48
ERR163975	ERR323109	2	7.66382	4	1	1	2004.63	2012.29
ERR190387	ERR181719	2	7.73699	4	1	1	1999.4	2007.14
ERR245782	ERR212073	0	7.86609	1	1	1	2000.92	2008.78
ERR037519	ERR245703	1	8.01096	1	1	1	1998.66	2006.67
ERR037510	ERR245720	1	8.14246	1	1	1	1998.59	2006.74
ERR245803	ERR212147	0	8.25206	3	1	1	2001.49	2009.74
ERR245792	ERR212146	1	8.41096	3	1	1	2001.3	2009.71
ERR161137	ERR245693	1	8.56164	4	1	1	1997.58	2006.14
ERR161031	ERR473299	0	8.63562	1	1	1	2003.03	2011.67
ERR176812	ERR181947	1	8.79034	4	1	1	1996.45	2005.24
ERR037523	ERR245734	2	8.91233	1	1	1	1998.84	2007.76
ERR212111	ERR182008	4	9.06575	1	1	2	1997.07	2006.14
ERR176524	ERR181779	6	9.21339	1	1	1	1998.9	2008.11
ERR212031	ERR216934	0	10.1201	3	1	1	1998.03	2008.15
ERR245827	ERR779662	0	10.7507	3	1	1	2003.13	2013.88
ERR212114	ERR212175	3	12.4438	4	1	1	1997.38	2009.82

## Sheet: Metadata
ERRnumber	Sex	Birthdate	Lineage	Date	HIV	Current_village	Birth_village	Previous_TB	Outcome	TB_category	Episode	INH_resistance	RIF_resistance
ERR182017	F	30/06/1972	1	2006.25	0	1	5	1	C	1	1	S	S
ERR212054	M	15/09/1968	1	2004.93	1	1	1	1	C	1	2	R	S
ERR176819	M	30/06/1955	1	1996.66	NA	NA	1	1	C	1	2	S	S
ERR181910	F	15/12/1963	1	2004.75	1	1	1	1	C	1	2	S	S
ERR773799	F	30/06/1967	1	2013.69	1	1	1	1	C	1	3
ERR176823	F	30/06/1972	1	1997.62	0	1	1	1	C	1	2	S	S
ERR182054	M	30/06/1954	1	2006.33	0	1	1	1	C	1	2	S	S
ERR736820	M	30/06/1966	1	2012.58	1	1	1	1	F	1	2
ERR245654	M	30/06/1948	1	2004.8	1	1	1	1	C	1	2	S	S
ERR126602	F	30/06/1958	1	2007.46	1	1	5	1	C	1	2
ERR176757	F	30/06/1979	1	1998.39	1	1	2	1	D	1	2	S	S
ERR161144	F	15/08/1987	1	1997.63	0	1	1	1	C	2	2		S
ERR190361	F	30/06/1958	1	2003.02	0	1	1	1	C	2	3	S	S
ERR181971	M	30/06/1955	1	2005.27	0	1	1	1	C	1	2	S	S
ERR176689	M	15/11/1965	1	2000.36	1	1	2	1	C	1	2	S	S
ERR176602	F	30/06/1969	1	1997.65	NA	4	NA	1	L	3	2	S	S
ERR163982	M	30/06/1954	1	2003.18	NA	3	5	1	D	2	1	S	S
ERR181775	F	30/06/1972	1	2008.05	1	1	2	1	C	1	1	S	S
ERR212073	M	22/12/1960	1	2008.78	1	1	1	0	D	1	1	S	S
ERR212067	M	30/06/1969	1	2007.35	1	1	1	0	C	1	1	S	S
ERR245670	M	10/06/1978	1	2005.32	1	1	3	0	C	2	1	R	S
ERR245705	M	30/06/1967	1	2007.06	1	1	1	0	C	2	1	S	S
ERR176677	F	30/06/1963	1	2000.63	NA	1	1	0	D	1	1	S	S
ERR036217	F	30/06/1948	1	1996.96	1	1	2	0	C	2	1	S	S
ERR190377	F	30/06/1969	1	1999.59	1	1	1	0	C	1	1	S	S
ERR323046	M	15/01/1956	1	2004.92	1	1	1	0	C	1	1
ERR245843	M	30/06/1966	1	2004.13	1	4	1	0	C	2	1	S	S
ERR181793	F	30/06/1979	1	2008.36	1	1	1	0	C	3	1	R	S
ERR190336	M	30/06/1966	1	2002.1	NA	1	1	0	D	2	1	S	S
ERR212066	F	30/06/1967	1	2004.49	1	1	1	0	C	1	1	S	S
ERR163952	M	30/06/1953	1	2004.36	0	1	1	0	C	1	1	S	S
ERR163972	M	30/06/1951	1	2004.59	0	1	1	0	C	1	1	S	S
ERR245836	M	15/09/1968	1	2003.75	1	1	1	0	C	1	1	R	S
ERR245656	F	15/06/1953	1	2004.88	1	1	1	0	D	1	1	S	S
ERR164019	M	15/06/1980	1	1997.67	0	2	1	0	C	1	1	S	S
ERR176490	F	30/06/1955	1	1997.82	1	1	1	0	D	3	1	S	S
ERR176800	M	30/06/1967	1	1999.31	NA	4	5	0	D	1	1	S	S
ERR245677	M	30/06/1945	1	2005.49	0	1	1	0	C	2	1	S	S
ERR126631	M	30/06/1957	1	2009.62	1	1	1	0	C	1	1
ERR181951	F	30/06/1972	1	2002.06	1	1	1	0	C	1	1	S	S
ERR245739	F	30/06/1972	1	2007.75	0	1	1	0	C	1	1	S	S
ERR212093	F	15/03/1962	1	2000.22	NA	1	1	0	D	1	1	S	S
ERR181728	F	30/06/1967	1	2007.14	1	1	1	0	C	1	1	S	S
ERR245813	M	15/12/1957	1	2002.22	NA	1	1	0	D	3	1	S	S
ERR211991	M	30/06/1968	1	2003.69	1	1	5	0	C	1	1	S	S
ERR245717	F	30/06/1976	1	2006.93	1	1	1	0	C	1	1	S	S
ERR212105	M	30/06/1956	1	1998.04	1	3	1	0	C	1	1	R	S
ERR212108	M	30/06/1968	1	2002.19	NA	2	1	0	D	1	1	S	S
ERR779657	M	30/06/1972	1	2013.86	0	1	1	0	C	1	1
ERR245703	M	15/10/1966	1	2006.67	1	1	1	0	C	1	1	S	S
ERR176775	F	15/12/1972	1	1999.82	1	1	1	0	D	1	1	S	S
ERR182010	M	30/06/1944	1	2006.07	1	1	1	0	C	1	1	S	S
ERR181819	F	30/06/1974	1	2008.8	1	1	1	0	C	2	1	S	S
ERR126621	F	30/06/1981	1	2009.19	1	1	1	0	C	1	1
ERR245720	M	30/06/1973	1	2006.74	1	1	1	0	C	1	1	S	S
ERR212048	F	30/06/1973	1	2005.13	1	2	1	0	C	1	1	S	S
ERR037489	F	15/12/1974	1	1998.05	1	5	1	0	C	1	1	S	S
ERR163994	F	30/06/1976	1	2004.01	1	1	1	0	C	1	1	S	S
ERR176564	F	15/04/1976	1	1999.72	0	1	1	0	C	1	1	S	S
ERR182024	F	15/07/1966	1	2006.65	1	1	1	0	C	1	1	S	S
ERR212116	F	30/06/1967	1	1997.82	1	1	1	0	D	3	1	S	S
ERR212022	M	30/06/1935	1	1999.05	0	1	1	0	D	1	1	S	S
ERR212180	F	30/06/1963	1	2003.93	0	1	1	0	C	1	1	S	S
ERR212150	F	30/06/1970	1	2009.81	1	1	1	0	C	1	1
ERR176485	F	15/08/1963	1	1997.94	1	5	1	0	C	1	1	S	S
ERR221606	F	30/06/1973	1	2000.03	1	4	1	0	C	1	1	S	S
ERR161161	F	30/06/1978	1	2002.36	1	4	1	0	C	1	1	S	S
ERR181687	F	24/08/1972	1	2006.76	1	1	1	0	C	1	1	S	S
ERR736827	M	30/06/1981	1	2012.7	0	1	1	0	L	1	1
ERR736844	M	30/06/1939	1	2013.06	0	1	5	0	C	1	1
ERR181794	F	30/06/1972	1	2008.46	0	1	1	0	C	1	1	S	S
ERR190349	M	21/01/1968	1	2002.52	NA	1	1	0	D	2	1	S	S
ERR245695	M	30/06/1971	1	2006.47	1	1	1	0	C	1	1	S	S
ERR176453	F	30/06/1979	1	2004.44	1	1	1	0	D	3	1	S	S
ERR176491	F	15/09/1959	1	1998.17	1	1	3	0	D	2	1	S	S
ERR212097	M	30/06/1947	1	1999.91	NA	1	1	0	C	1	1	S	S
ERR037510	M	15/04/1945	1	1998.59	0	1	1	0	C	1	1	S	S
ERR736868	M	15/04/1947	1	2013.37	0	1	1	0	C	1	1
ERR773810	M	30/06/1972	1	2013.81	0	1	1	0	C	1	1
ERR212164	M	30/06/1974	1	2009.83	0	1	1	0	C	1	1	S	S
ERR245662	M	15/03/1965	1	2005.12	1	1	1	0	C	1	1	S	S
ERR212155	F	15/01/1971	1	2009.56	1	1	1	0	C	1	1
ERR161063	F	15/12/1963	1	2003.73	1	1	1	0	C	1	1	S	S
ERR124640	F	30/06/1967	1	2009.95	1	1	5	0	T	1	1
ERR245784	M	30/06/1955	1	2000.93	0	5	1	0	C	1	1	S	S
ERR245817	M	06/07/1968	1	2002.52	NA	1	1	0	C	1	1	S	S
ERR181936	M	30/06/1967	1	2004.86	1	1	1	0	C	1	1	S	S
ERR212113	M	30/06/1962	1	1996.28	NA	NA	5	0	C	1	1	S	S
ERR190365	M	30/06/1955	1	2002.13	NA	2	1	0	D	1	1	R	S
ERR736821	M	30/06/1957	1	2012.58	0	1	1	0	C	1	1
ERR161133	F	30/06/1971	1	2003.1	1	1	1	0	D	2	1	S	S
ERR163980	M	30/06/1972	1	2004.38	NA	NA	1	0	L	2	1	S	S
ERR473305	M	30/06/1980	1	2011.61	1	1	1	0	C	1	1
ERR037555	F	30/06/1968	1	1999.61	1	1	1	0	C	3	1	S	S
ERR212136	M	30/06/1957	1	2009.59	0	1	1	0	C	1	1	S	S
ERR212079	M	30/06/1929	1	1998.9	0	1	1	0	C	1	1	S	S
ERR176735	F	30/06/1967	1	1997.84	0	1	1	0	C	1	1	S	S
ERR037519	F	30/06/1946	1	1998.66	1	1	1	0	D	1	1	S	S
ERR736828	M	30/06/1964	1	2012.71	0	1	1	0	C	1	1
ERR736866	M	30/06/1974	1	2013.36	1	1	1	0	C	1	1
ERR181760	M	11/11/1959	1	2007.15	1	1	1	0	D	1	1	S	S
ERR190337	F	30/06/1972	1	2002.13	NA	1	1	0	D	1	1	S	S
ERR245651	M	30/06/1965	1	2004.66	1	1	1	0	L	1	1	R	S
ERR161085	M	30/06/1960	1	2004.13	1	1	1	0	D	1	1	R	S
ERR212102	M	30/06/1957	1	2001.48	NA	1	2	0	C	2	1	S	S
ERR245648	M	30/06/1965	1	2004.58	0	1	1	0	D	1	1	S	S
ERR245674	F	30/06/1946	1	2005.88	0	1	1	0	C	1	1	S	S
ERR176456	F	30/06/1963	1	2004.66	NA	1	1	0	D	1	1	S	S
ERR212096	F	30/06/1967	1	2000.37	1	1	5	0	C	1	1	S	S
ERR212038	F	15/12/1968	1	1999.63	NA	3	1	0	D	1	1	S	S
ERR036213	F	30/06/1977	1	1997.11	1	2	2	0	C	3	1	S	S
ERR126636	M	30/06/1973	1	2009.67	0	1	1	0	C	1	1
ERR245672	F	30/06/1969	1	2005.84	0	1	1	0	C	1	1	S	S
ERR245829	M	30/06/1958	1	2003.25	1	1	1	0	D	1	1	R	S
ERR176588	F	30/06/1945	1	2001.05	0	1	1	0	C	1	1	S	S
ERR323093	M	15/10/1973	1	2012.06	1	1	5	0	C	1	1	S	S
ERR212166	M	30/06/1944	1	2009.85	0	1	1	0	C	1	1
ERR036201	M	30/06/1965	1	1997.04	0	5	5	0	C	1	1	S	S
ERR221607	M	15/05/1976	1	2003.16	1	1	1	0	D	1	1	S	S
ERR036230	M	15/02/1963	1	1997.29	1	1	1	0	C	1	1	S	S
ERR164005	M	30/06/1962	1	1996.34	NA	NA	1	0	C	1	1	S	S
ERR037523	M	15/06/1970	1	1998.84	1	1	1	0	C	1	1	S	S
ERR245652	M	30/06/1954	1	2004.74	0	1	1	0	C	1	1	S	S
ERR181778	M	30/06/1956	1	2008.08	1	1	1	0	C	1	1	S	S
ERR212179	M	30/06/1965	1	2003.9	1	1	1	0	C	1	1	R	S
ERR245761	M	30/06/1959	1	2000.14	1	1	1	0	C	1	1	S	S
ERR176788	F	30/06/1964	1	2000.82	1	1	1	0	C	1	1	S	S
ERR181795	F	30/06/1983	1	2008.39	1	1	1	0	C	1	1	S	S
ERR245844	F	30/06/1960	1	2004.26	1	1	1	0	D	1	1	S	S
ERR245727	F	10/06/1953	1	2005.91	1	1	1	0	C	1	1	S	S
ERR161181	M	22/08/1965	1	2002.58	NA	4	5	0	T	1	1	S	S
ERR176476	M	15/01/1948	1	1997.54	0	1	2	0	C	1	1	S	S
ERR176570	M	30/06/1966	1	1995.98	NA	NA	1	0	C	1	1	S	S
ERR245751	M	30/06/1946	1	2000.03	1	1	1	0	C	2	1	S	S
ERR779679	M	06/03/1979	1	2014.09	0	1	1	0	C	1	1
ERR216988	F	30/06/1972	1	2010.34	0	1	1	0	C	1	1	S	S
ERR181723	M	30/06/1958	1	2005.3	NA	1	2	0	D	1	1	S	S
ERR181725	M	10/08/1960	1	2007.33	1	1	1	0	C	1	1	S	S
ERR323051	M	30/06/1976	1	2003.86	1	5	5	0	L	1	1
ERR212109	M	30/06/1956	1	2001	NA	1	1	0	D	1	1	S	S
ERR181799	F	30/06/1968	1	2008.5	0	3	1	0	D	2	1	S	S
ERR212163	M	14/04/1965	1	2009.83	1	1	5	0	D	1	1	S	S
ERR221578	M	30/06/1931	1	2003.87	0	1	1	0	C	1	1	S	S
ERR773789	F	30/06/1971	1	2013.56	0	1	NA	0	C	1	1
ERR773802	M	30/06/1977	1	2013.65	0	2	3	0	C	1	1
ERR221593	M	15/04/1972	1	2009.01	1	1	1	0	D	2	1	S	S
ERR161129	M	14/07/1969	1	2003.21	1	4	1	0	C	1	1	S	S
ERR161138	F	15/12/1974	1	1997.63	1	2	1	0	D	1	1	R	S
ERR182009	F	12/10/1979	1	2006.14	1	1	4	0	C	1	1	S	S
ERR245763	F	30/06/1950	1	2000.37	1	1	1	0	C	1	1	S	S
ERR181844	F	30/06/1976	1	2009.21	1	1	1	0	C	1	1	S	S
ERR736809	M	30/06/1972	1	2010.7	1	1	4	0	C	1	1
ERR245781	M	30/06/1977	1	2000.87	1	1	1	0	C	1	1	S	S
ERR736807	M	30/06/1966	1	2011.64	1	1	1	0	C	1	1
ERR176517	M	30/06/1947	1	1998.67	NA	1	1	0	D	1	1	S	S
ERR036236	F	30/06/1971	1	1997.46	1	3	5	0	C	1	1	S	S
ERR212178	M	30/06/1974	1	2003.87	1	1	1	0	D	2	1	S	S
ERR126605	F	30/06/1974	1	2007.76	1	1	1	0	C	1	1
ERR037491	M	30/06/1961	1	1998.47	1	2	1	0	C	1	1	R	S
ERR221596	M	30/06/1973	1	2009.14	1	1	1	0	D	1	1	R	S
ERR221582	F	15/02/1971	1	2005.89	1	1	1	0	C	1	1	S	S
ERR036223	M	30/06/1936	1	1997.17	1	1	1	0	C	1	1	S	S
ERR176597	F	30/06/1968	1	2001.37	NA	2	1	0	D	2	1	S	S
ERR473299	M	30/06/1971	1	2011.67	1	1	1	0	C	1	1
ERR190344	F	30/06/1953	1	2001.84	NA	2	5	0	D	1	1	S	S
ERR221570	F	30/06/1963	1	2003.44	1	1	1	0	C	1	1	S	S
ERR161180	M	05/06/1975	1	2002.67	1	2	1	0	C	1	1	S	S
ERR212088	M	30/06/1964	1	1999.46	0	1	3	0	D	1	1	R	S
ERR216902	M	30/06/1958	1	1997.63	0	1	1	0	C	1	1	S	S
ERR181969	F	30/06/1945	1	2005.32	NA	1	1	0	D	1	1	S	S
ERR323111	M	30/06/1973	1	2012.37	0	1	1	0	C	1	1	S	S
ERR181862	M	30/06/1968	1	2008.75	1	1	5	0	C	1	1	S	S
ERR221563	F	30/06/1956	1	2003.25	1	1	1	0	D	1	1	S	S
ERR779664	M	15/10/1958	1	2013.91	0	1	1	0	C	1	1
ERR245825	M	30/06/1970	1	2002.87	0	3	1	0	C	1	1	S	S
ERR245657	F	30/06/1965	1	2004.91	1	1	1	0	D	1	1	S	S
ERR323079	M	15/12/1960	1	2011.87	1	1	1	0	C	1	1	S	S
ERR736860	M	30/06/1954	1	2013.19	1	1	2	0	C	1	1
ERR736869	M	30/06/1950	1	2013.36	1	1	4	0	D	1	1
ERR161089	F	30/06/1953	1	2004.06	NA	1	2	0	D	1	1	S	S
ERR181831	F	30/06/1965	1	2009.08	1	1	1	0	C	1	1	S	S
ERR190382	M	15/01/1959	1	1998.88	1	1	1	0	C	1	1	S	S
ERR473345	M	30/06/1952	1	2012.58	0	1	1	0	D	1	1
ERR181798	F	30/06/1974	1	2008.46	1	1	1	0	C	1	1	S	S
ERR176630	F	30/06/1950	1	1997.75	NA	1	1	0	D	1	1	S	S
ERR245691	F	30/06/1981	1	2006.33	1	1	3	0	C	1	1	S	S
ERR181907	M	15/02/1959	1	2004.79	0	1	1	0	C	1	1	R	S
ERR164002	M	30/06/1966	1	1996.69	NA	NA	NA	0	D	1	1	S	S
ERR245698	F	30/06/1958	1	2006.05	1	1	5	0	C	1	1	S	S
ERR037476	F	30/06/1964	1	1997.95	0	1	1	0	C	1	1	S	S
ERR212137	M	30/06/1967	1	2009.57	1	1	1	0	C	1	1	S	S
ERR126607	F	15/08/1978	1	2007.81	1	3	4	0	C	1	1
ERR181860	F	30/06/1975	1	2009.3	1	1	5	0	C	1	1	S	S
ERR473282	M	30/06/1931	1	2011.35	0	1	4	0	C	1	1
ERR216904	M	30/06/1951	1	1997.54	0	1	2	0	C	1	1	S	S
ERR036222	M	30/06/1969	1	1997.17	1	1	2	0	D	1	1	S	S
ERR037511	M	15/08/1971	1	1998.47	0	1	1	0	C	2	1	S	S
ERR190403	M	09/11/1969	1	2004.78	1	1	1	0	C	1	1	S	S
ERR216927	F	30/06/1978	1	2005.59	NA	1	1	0	D	1	1	S	S
ERR245742	M	30/06/1923	1	1997.69	0	1	5	0	D	2	1	S	S
ERR176524	M	30/06/1948	1	1998.9	NA	2	1	0	D	1	1	S	S
ERR037496	F	30/06/1931	1	1998.36	0	1	2	0	C	1	1	S	S
ERR212089	F	30/06/1952	1	1999.53	1	2	1	0	D	3	1	S	S
ERR161201	M	30/06/1949	1	2002.35	NA	4	1	0	C	1	1	S	S
ERR212094	M	15/04/1945	1	2000.1	0	1	1	0	C	1	1	S	S
ERR181779	F	30/06/1945	1	2008.11	1	1	1	0	C	1	1	S	S
ERR037536	M	30/06/1949	1	1999.47	1	1	1	0	D	1	1	S	S
ERR190389	M	30/06/1934	1	2001.4	0	3	3	0	C	1	1	S	S
ERR245782	M	30/06/1950	1	2000.92	NA	2	5	0	D	1	1	S	S
ERR779660	M	12/10/1979	1	2013.88	0	1	1	0	C	1	1
ERR245647	F	30/06/1972	1	2004.54	1	1	1	0	D	1	1	S	S
ERR221562	F	30/06/1967	1	2003.16	1	1	5	0	D	2	1	S	S
ERR212160	M	30/06/1979	1	2009.82	1	1	2	0	C	1	1
ERR161121	M	30/06/1965	1	2002.92	1	1	1	0	C	1	1
ERR212131	F	30/06/1987	1	2009.46	1	1	1	0	L	1	1	S	S
ERR181930	F	30/06/1984	1	2004.99	0	1	1	0	C	2	1	R	S
ERR176770	F	15/12/1965	1	1999.41	NA	5	5	0	D	1	1	S	S
ERR245820	F	30/06/1970	1	2002.68	0	1	1	0	C	1	1	S
ERR176726	M	30/06/1946	1	1998.11	NA	5	5	0	L	1	1	S	S
ERR037520	F	15/10/1977	1	1998.73	0	1	1	0	L	1	1	S	S
ERR779656	F	30/06/1951	1	2013.84	0	1	2	0	C	1	1
ERR176622	F	15/06/1971	1	1997.17	NA	1	1	0	D	1	1	S	S
ERR161106	M	30/06/1955	1	2004.09	0	1	1	0	C	1	1	S	S
ERR161100	M	30/06/1952	1	2003.98	1	1	1	0	C	1	1	S	S
ERR212103	F	30/06/1966	1	2001.18	1	2	1	0	C	1	1	S	S
ERR161131	F	30/06/1979	1	2003.25	1	1	5	0	D	1	1	S	S
ERR037473	M	30/06/1971	1	1997.96	1	1	2	0	C	1	1	S	S
ERR245679	M	30/06/1959	1	2005.76	1	2	1	0	T	1	1	S	S
ERR181680	F	15/12/1959	1	2005.58	1	1	1	0	C	2	1	R	S
ERR182008	F	26/07/1970	1	2006.14	0	1	4	0	C	2	1	S	S
ERR221569	F	30/06/1945	1	2003.44	NA	1	1	0	L	2	1	S	S
ERR473297	M	15/03/1991	1	2011.63	0	1	NA	0	C	1	1
ERR176795	F	15/09/1973	1	1999.36	NA	1	1	0	D	2	1	S	S
ERR181961	M	15/06/1974	1	2005.13	NA	5	5	0	D	2	1	S	S
ERR176654	M	30/06/1952	1	1995.91	NA	NA	NA	0	L	1	1	S	S
ERR176637	F	30/06/1959	1	1996.21	NA	NA	NA	0	D	1	1	S	S
ERR164000	M	15/02/1970	1	1996.36	NA	NA	NA	0	T	1	1	S	S
ERR212111	M	30/06/1942	1	1997.07	NA	2	2	0	L	1	1	S	S
ERR212110	F	15/07/1972	1	1997.1	1	2	1	0	C	1	1	S	S
ERR176618	M	30/06/1952	1	1997.21	NA	1	4	0	L	2	1	S	S
ERR212084	F	15/03/1974	1	1997.67	NA	5	5	0	D	1	1	S	S
ERR176483	F	15/12/1971	1	1997.82	0	1	5	0	C	2	1	S	S
ERR245775	M	15/10/1970	1	1997.9	0	2	5	0	C	1	1	S	S
ERR176712	M	15/03/1946	1	1998.33	1	1	1	0	D	1	1	S	S
ERR161031	M	30/06/1962	1	2003.03	1	1	5	0	C	1	1	S	S
ERR773793	M	14/01/1973	1	2013.65	1	1	5	0	C	1	1
ERR037521	M	15/04/1962	1	1998.6	1	1	5	0	C	1	1	S	S
ERR216903	M	30/06/1960	1	1998.64	1	1	4	0	C	1	1	S	S
ERR176827	F	30/06/1943	1	1998.81	NA	3	3	0	C	1	1	S	S
ERR176661	F	15/01/1955	1	1999.38	NA	4	2	0	T	1	1	S	S
ERR212090	F	15/06/1973	1	1999.78	1	3	3	0	C	1	1	S	S
ERR245748	M	15/02/1959	1	1999.89	1	1	5	0	C	1	1	S	S
ERR245760	M	15/10/1967	1	2000.03	1	2	1	0	C	1	1	S	S
ERR161124	F	30/06/1956	1	2002.95	1	1	1	0	C	1	1	S	S
ERR176747	M	30/06/1968	1	2001.08	NA	4	2	0	T	1	1	S	S
ERR212106	F	15/12/1983	1	2001.55	NA	1	3	0	D	1	1	S	S
ERR181912	M	15/12/1964	1	2001.49	NA	2	4	0	C	1	1	S	S
ERR190345	F	30/06/1955	1	2001.81	NA	5	1	0	D	1	1	S	S
ERR245811	M	30/06/1965	1	2001.92	NA	2	1	0	L	1	1	S	S
ERR161190	F	15/11/1975	1	2002.2	NA	1	2	0	C	1	1	S	S
ERR245822	M	05/06/1965	1	2002.74	1	3	2	0	C	1	1	S	S
ERR161059	M	30/06/1939	1	2002.92	0	NA	NA	0	T	1	1	S	S
ERR190353	M	30/06/1953	1	2002.9	NA	5	5	0	T	1	1	S	S
ERR181920	M	30/06/1959	1	2005.16	1	1	4	0	C	1	1	S	S
ERR181949	F	30/06/1966	1	2003.02	1	1	2	0	C	3	1	S	S
ERR221557	M	15/12/1976	1	2003.03	1	1	4	0	T	1	1	S	S
ERR473349	F	28/01/1993	1	2012.62	0	1	1	0	C	2	1
ERR126639	M	19/05/1972	1	2009.22	1	1	4	0	C	1	1
ERR163963	M	03/03/1959	1	2004.5	NA	2	2	0	D	1	1	S	S
ERR323092	M	09/06/1951	1	2012.05	NA	1	5	0	D	1	1	S	S
ERR181929	M	30/06/1963	1	2004.99	NA	NA	2	0	L	2	1	S	S
ERR245721	M	30/06/1965	1	2005.19	1	1	4	0	C	2	1	S	S
ERR181963	M	30/06/1965	1	2005.19	1	1	3	0	T	2	1	S	S
ERR182042	M	30/06/1939	1	2005.29	0	2	2	0	T	1	1	S	S
ERR245734	F	30/06/1975	1	2007.76	1	1	1	0	C	1	1	S	S
ERR181982	F	30/06/1958	1	2005.65	1	1	4	0	T	1	1	S	S
ERR323106	M	25/11/1970	1	2012.25	1	1	5	0	D	1	1	S	S
ERR245699	F	30/06/1986	1	2006.41	1	1	4	0	D	2	1	S	S
ERR181682	F	12/08/1999	1	2007.08	0	1	1	0	C	3	1	S	S
ERR181724	M	30/06/1957	1	2007.14	1	1	1	0	C	1	1	S	S
ERR181739	M	30/06/1976	1	2007.47	1	1	1	0	C	1	1	S	S
ERR216940	F	30/06/1983	1	2008.55	NA	1	4	0	C	1	1	S	S
ERR181820	F	30/06/1975	1	2008.58	1	1	4	0	C	1	1	S	S
ERR181807	F	30/06/1974	1	2008.73	1	1	5	0	D	2	1	S	S
ERR212157	M	11/10/2003	1	2009.71	1	1	1	0	C	1	1	S	S
ERR216976	M	30/06/1965	1	2010.28	1	5	5	0	T	1	1
ERR473320	M	30/06/1942	1	2012.11	0	1	2	0	C	1	1
ERR473353	M	30/06/1967	1	2012.63	1	1	2	0	C	1	1
ERR736879	M	30/06/1978	1	2013.48	1	1	4	0	T	1	1
ERR773800	F	30/06/1985	1	2013.67	1	1	1	0	L	1	1
ERR181941	M	30/06/1968	2	2004.69	0	1	1	1	C	1	2	S	S
ERR221542	M	30/06/1964	2	2002.02	NA	1	1	1	D	1	2	S	S
ERR221558	F	30/06/1967	2	2003.1	0	1	1	1	C	1	2	S	S
ERR181965	F	10/10/1949	2	2005.22	1	1	1	1	D	2	2	S	S
ERR216962	F	15/12/1959	2	2010.61	1	1	1	1	C	2	2	S	S
ERR221544	F	15/02/1986	2	2002.23	NA	1	1	1	D	1	3	S	S
ERR176794	F	15/06/1975	2	1999.36	1	1	5	1	C	1	2	S	S
ERR212145	M	30/06/1975	2	2009.76	1	5	5	1	C	1	1	S	S
ERR773792	F	30/06/1989	2	2013.61	1	2	4	1	T	1	1
ERR245723	F	30/06/1967	2	2007.14	1	1	5	0	D	2	1	S	S
ERR773807	M	30/06/1954	2	2013.77	1	1	1	0	D	2	1
ERR245837	M	30/06/1968	2	2003.7	0	1	1	0	C	1	1	S	S
ERR245655	M	30/06/1963	2	2004.8	1	2	1	0	C	1	1	S	S
ERR190401	F	30/06/1961	2	2002.55	1	1	1	0	D	2	1	S	S
ERR190369	F	30/06/1959	2	2002.29	0	1	1	0	C	1	1	S	S
ERR212014	F	15/10/1973	2	1999.05	1	5	1	0	C	1	1	S	S
ERR163990	M	30/06/1963	2	2004.73	NA	3	5	0	D	1	1	S	S
ERR212104	M	15/06/1970	2	1998.28	NA	1	5	0	D	2	1	S	S
ERR216963	F	30/06/1975	2	2010.63	1	1	1	0	C	1	1	S	S
ERR181898	F	30/06/1978	2	2001.23	0	1	1	0	C	1	1	S	S
ERR190386	F	30/06/1966	2	1998.84	0	1	1	0	C	1	1	S	S
ERR181696	M	30/06/1977	2	2006.89	0	1	1	0	T	1	1	S	S
ERR221573	M	30/06/1968	2	2003.68	NA	NA	1	0	L	2	1	S	S
ERR181891	M	15/01/1970	2	2001.92	0	1	1	0	C	1	1	S	S
ERR245735	F	15/04/1977	2	2007.81	1	1	1	0	C	2	1	S	S
ERR221545	M	30/06/1973	2	2002.29	1	3	1	0	C	1	1	S	S
ERR212126	M	30/06/1962	2	2001.79	1	4	1	0	C	1	1	S	S
ERR245710	F	30/06/1979	2	2007.08	0	1	1	0	C	3	1	S	S
ERR221572	F	30/06/1969	2	2003.3	1	1	1	0	C	2	1	S	S
ERR190363	F	11/06/1935	2	2002.79	0	1	1	0	C	1	1	S	S
ERR176606	F	30/06/1971	2	1998.09	0	1	2	0	C	1	1	S	S
ERR176799	F	15/09/1972	2	1999.27	NA	5	1	0	D	2	1	S	S
ERR212120	F	30/06/1972	2	2001.79	NA	1	1	0	C	1	1	S	S
ERR176759	F	30/06/1972	2	1998.11	NA	1	1	0	L	2	1	S	S
ERR176718	M	15/01/1934	2	2000.2	0	1	1	0	C	1	1	S	S
ERR473326	M	15/08/1954	2	2012.07	NA	1	NA	0	D	1	1
ERR181960	F	30/06/1981	2	2004.91	0	4	1	0	C	1	1	S	S
ERR037551	F	15/07/1966	2	1999.55	0	1	1	0	C	1	1	S	S
ERR181916	F	30/06/1954	2	2001.85	NA	1	1	0	D	1	1	S	S
ERR245831	F	15/10/1975	2	2003.57	NA	1	5	0	D	1	1	S	S
ERR036235	F	15/04/1983	2	1997.45	0	2	1	0	C	1	1	S	S
ERR221584	F	30/06/1986	2	2008.44	1	1	1	0	C	1	1	S	S
ERR181918	F	30/06/1958	2	2001.9	NA	3	1	0	L	1	1	S	S
ERR736808	F	15/04/1988	2	2011.72	0	1	1	0	C	1	1
ERR036186	F	30/06/1961	2	1995.66	NA	NA	NA	0	D	1	1	S	S
ERR323119	M	30/06/1984	2	2012.46	0	1	2	0	C	1	1	S	S
ERR245783	F	15/05/1967	2	2000.93	1	5	1	0	C	1	1	S	S
ERR212013	F	30/06/1949	2	1999.44	1	5	1	0	C	1	1	S	S
ERR736805	F	30/06/1955	2	2011.65	0	1	4	0	D	1	1
ERR190378	M	15/05/1952	2	1999.55	NA	1	5	0	D	1	1	S	S
ERR221574	F	25/12/1958	2	2003.79	1	1	5	0	D	1	1	S	S
ERR181905	F	15/10/1942	2	2001.93	NA	1	1	0	D	2	1	S	S
ERR212037	F	30/06/1969	2	1998.51	NA	5	5	0	C	1	1	S	S
ERR212081	F	30/06/1973	2	1999.08	NA	4	1	0	D	1	1	S	S
ERR176641	M	30/06/1952	2	1999.12	1	1	2	0	C	3	1	S	S
ERR181821	F	30/06/1959	2	2008.58	0	1	2	0	C	2	1	S	S
ERR245846	F	30/06/1975	2	2004.36	1	5	5	0	C	1	1	S	S
ERR181769	F	30/06/1971	2	2001.62	NA	1	4	0	T	1	1	S	S
ERR190368	F	15/02/1980	2	2001.94	NA	4	4	0	T	1	1	S	S
ERR221553	F	30/06/1986	2	2002.77	0	1	2	0	C	2	1	S	S
ERR245696	M	30/06/1972	2	2006.55	0	1	2	0	C	1	1	S	S
ERR245680	F	30/06/1959	2	2005.94	1	1	1	0	C	2	1	S	S
ERR245834	M	05/01/1984	2	2003.68	0	1	2	0	C	1	1	S	S
ERR163959	M	30/06/1958	2	2004.4	NA	2	2	0	D	2	1	S	S
ERR245660	M	23/04/2002	2	2004.96	0	1	2	0	C	3	1	S	S
ERR245663	M	30/06/1961	2	2005.13	1	1	5	0	D	2	1	S	S
ERR181722	F	30/06/1978	2	2005.81	1	1	5	0	C	1	1	S	S
ERR245692	M	30/06/1982	2	2006.11	0	1	1	0	C	1	1	S	S
ERR245728	F	30/06/1981	2	2007.27	1	2	2	0	C	2	1	S	S
ERR216958	M	30/06/1985	2	2010.59	0	1	5	0	C	1	1	S	S
ERR473283	F	30/06/1992	2	2011.38	0	1	1	0	C	1	1
ERR163974	M	30/06/1964	3	2004.62	0	1	1	1	C	1	2	S	S
ERR161079	M	30/06/1955	3	2004.21	1	1	1	1	C	1	2	S	S
ERR176479	F	15/05/1968	3	1998.38	1	1	1	1	D	1	2	S	S
ERR176825	F	15/05/1969	3	1998.23	1	2	1	1	C	1	2	S	S
ERR176704	M	30/06/1968	3	1999.88	1	1	1	1	D	1	2	S	S
ERR216906	F	15/06/1974	3	1999.7	1	1	1	1	C	1	2	S	S
ERR181736	F	15/12/1959	3	2007.04	1	1	1	1	C	1	2	S	S
ERR323074	F	30/06/1976	3	2011.8	1	1	1	1	T	1	1	S	S
ERR181751	F	30/06/1941	3	2007.21	1	1	1	1	C	1	2	R	S
ERR245805	F	15/04/1975	3	2001.62	1	2	1	1	C	1	2	R	S
ERR216939	M	30/06/1959	3	2008.29	0	1	5	1	C	1	2	R	S
ERR212142	F	26/12/1980	3	2009.76	1	1	1	1	C	1	2	S	S
ERR181800	M	31/12/1969	3	2006.88	0	1	1	1	C	1	2	S	S
ERR161200	M	15/07/1949	3	2002.83	0	1	1	1	C	1	2	S	S
ERR736877	M	30/06/1967	3	2013.44	1	1	5	1	C	1	2
ERR212024	F	30/06/1961	3	1997.15	0	1	1	1	C	1	2	S	S
ERR037482	F	30/06/1961	3	1998.11	0	1	1	1	C	1	3	S	S
ERR176646	F	15/12/1971	3	2000.47	1	3	1	1	C	1	2	S	S
ERR176662	F	30/06/1954	3	1999.4	1	2	1	1	C	3	2	S	S
ERR176657	M	30/06/1947	3	1999.75	0	2	1	1	C	1	2	S	S
ERR182032	M	30/06/1961	3	2006.66	0	1	5	1	C	1	1	S	S
ERR181864	F	30/06/1974	3	2002.56	1	1	5	1	D	1	2	S	S
ERR211997	F	30/06/1985	3	2002.67	1	1	1	1	C	1	2	S	S
ERR181854	M	30/06/1974	3	2008.84	1	1	1	1	C	1	2	S	S
ERR161099	M	15/04/1933	3	2003.68	0	1	1	1	C	1	2	S	S
ERR212007	M	15/06/1948	3	1997.08	NA	5	5	1	L	1	2	S	S
ERR161053	F	04/10/1972	3	2003.9	1	1	5	1	D	1	3	S	S
ERR212005	M	09/09/1972	3	2003.44	1	1	5	1	C	2	2	S	S
ERR181940	M	09/09/1972	3	2004.81	1	1	5	1	C	1	3	S	S
ERR163939	M	22/02/1956	3	2004.04	1	1	1	1	C	2	1	S	S
ERR182013	F	30/06/1952	3	2006.18	0	1	1	1	C	1	2	S	S
ERR181715	M	30/06/1974	3	2007.24	1	1	2	1	C	1	2	S	S
ERR181852	M	30/06/1979	3	2008.8	1	1	2	1	D	2	2	S	R
ERR181815	M	30/06/1982	3	2008.84	0	1	4	1	C	1	2	R	S
ERR212147	F	26/06/1979	3	2009.74	1	1	5	1	C	1	1	S	S
ERR473357	M	30/06/1976	3	2012.66	0	1	2	1	C	1	2
ERR323052	F	30/06/1972	3	2005.21	1	1	1	0	L	2	1
ERR245827	M	30/06/1971	3	2003.13	1	1	1	0	C	1	1	S	S
ERR181797	F	30/06/1978	3	2008.48	0	1	1	0	C	1	1	S	S
ERR181763	M	30/06/1973	3	2007.68	1	1	1	0	C	1	1	R	S
ERR736845	M	15/02/1980	3	2013.07	0	1	1	0	C	1	1
ERR036218	M	15/01/1967	3	1997.12	1	4	5	0	D	1	1	S	S
ERR245757	M	15/08/1971	3	2000.12	1	1	5	0	C	1	1	R	S
ERR212170	F	30/06/1972	3	2009.86	0	1	1	0	C	1	1
ERR221587	F	30/06/1962	3	2009.73	0	1	5	0	C	1	1	S	S
ERR161064	M	30/06/1970	3	2003.78	1	1	1	0	D	1	1	S	S
ERR036216	M	15/01/1968	3	1997.08	1	1	2	0	C	1	1	S	S
ERR212146	M	30/06/1958	3	2009.7	0	1	1	0	C	1	1	R	S
ERR245689	M	30/06/1968	3	2006.26	1	1	1	0	D	2	1	S	S
ERR163976	F	30/06/1968	3	2004.59	NA	1	1	0	D	1	1	S	S
ERR181766	M	30/06/1978	3	2005.39	0	1	1	0	C	1	1	S	S
ERR176601	M	30/06/1977	3	1998.15	0	4	1	0	C	1	1	S	S
ERR161083	M	30/06/1962	3	2003.28	0	1	1	0	C	1	1	S	S
ERR126644	M	15/06/1969	3	2009.85	0	1	1	0	C	1	1
ERR176528	F	30/06/1955	3	1999.18	0	1	1	0	C	1	1	S	S
ERR181771	F	30/06/1974	3	2007.66	NA	1	1	0	D	2	1	S	S
ERR245793	F	30/06/1980	3	2001.31	0	1	1	0	C	1	1	S	S
ERR181994	F	30/06/1969	3	2005.55	NA	1	1	0	D	2	1	S	S
ERR176498	F	30/06/1968	3	1999.23	1	1	1	0	C	3	1	S	S
ERR190404	M	30/06/1970	3	2003.87	1	1	1	0	C	1	1	S	S
ERR212031	F	30/06/1956	3	1998.03	0	1	1	0	C	1	1	S	S
ERR245830	M	15/07/1958	3	2003.28	1	1	1	0	D	2	1	S	S
ERR181773	M	29/01/1973	3	2005.95	1	1	1	0	C	1	1	S	S
ERR779662	M	30/06/1966	3	2013.88	0	1	1	0		1	1
ERR181770	F	15/08/1975	3	2008.03	0	1	1	0	C	1	1	S	S
ERR245687	F	30/06/1955	3	2006.2	1	1	1	0	D	1	1	S	S
ERR190357	M	30/06/1968	3	1998.02	1	5	1	0	C	3	1	S	S
ERR190402	F	30/06/1944	3	2003.93	0	1	1	0	C	1	1	S	S
ERR245646	M	30/06/1970	3	2004.49	1	1	1	0	D	1	1	S	S
ERR245668	M	30/06/1938	3	2001.18	0	1	1	0	C	1	1	S	S
ERR736861	M	30/06/1968	3	2013.2	1	1	1	0	C	1	1
ERR161072	M	30/06/1970	3	2003.34	1	1	1	0	C	1	1	S	S
ERR190407	F	30/06/1971	3	2006.35	1	1	1	0	C	1	1	S	S
ERR245688	F	30/06/1976	3	2006.24	1	1	1	0	C	2	1	S	S
ERR161199	M	30/06/1975	3	2002.81	1	1	1	0	C	1	1	S	S
ERR245671	F	15/12/1959	3	2005.79	1	1	1	0	C	1	1		S
ERR190372	M	15/09/1966	3	1997.81	1	1	1	0	C	3	1	S	S
ERR176576	F	30/06/1969	3	1998.1	0	1	1	0	D	1	1	S	S
ERR176676	M	30/06/1962	3	2000.63	1	1	1	0	C	1	1	S	S
ERR181808	M	30/06/1968	3	2008.71	0	1	1	0	D	1	1	R	S
ERR212139	M	30/06/1959	3	2009.65	0	5	1	0	C	2	1	S	S
ERR245715	F	30/06/1979	3	2006.93	0	1	1	0	C	1	1	S	S
ERR323097	M	30/06/1977	3	2012.22	0	1	5	0	C	1	1	R	S
ERR163961	F	30/06/1941	3	2004.63	1	1	1	0	C	1	1	S	S
ERR473331	F	30/06/1969	3	2012.41	1	1	1	0	C	1	1
ERR181812	M	30/06/1972	3	2008.7	1	1	1	0	C	1	1	S	S
ERR181970	M	15/01/1972	3	2005.32	1	1	1	0	C	2	1	S	S
ERR212017	F	15/04/1975	3	2000.87	1	5	1	0	C	3	1	R	S
ERR037488	F	30/06/1952	3	1998.23	1	1	1	0	D	1	1	S	S
ERR245713	M	30/06/1979	3	2006.1	1	1	1	0	C	1	1	S	S
ERR245678	M	30/06/1959	3	2005.62	0	1	5	0	C	1	1	S	S
ERR190394	M	30/06/1961	3	2000.75	1	2	1	0	T	1	1	S	S
ERR161061	M	30/06/1966	3	2003.61	NA	1	1	0	D	1	1	S	S
ERR126604	F	26/12/1980	3	2007.6	1	1	1	0	C	1	1
ERR181683	F	30/06/1963	3	2007.02	NA	1	1	0	D	2	1	S	S
ERR245753	F	30/06/1955	3	2000.02	1	1	1	0	D	1	1	S	S
ERR245676	M	31/12/1969	3	2005.89	0	1	1	0	C	1	1	S	S
ERR181817	M	15/02/1965	3	2008.69	1	3	1	0	C	1	1	S	S
ERR181856	M	11/12/1967	3	2008.62	1	1	1	0	C	1	1	S	S
ERR176670	F	30/06/1947	3	2000.55	0	1	1	0	C	2	1	S	S
ERR181883	M	15/01/1957	3	2000.14	0	3	1	0	C	1	1	S	S
ERR773790	F	30/06/1981	3	2013.59	0	1	1	0	C	1	1
ERR163973	M	30/06/1944	3	2004.5	0	1	1	0	C	1	1	S	S
ERR126616	F	30/06/1954	3	2008.77	0	1	1	0	C	2	1
ERR161169	M	30/06/1939	3	2002.59	0	1	2	0		1	1	S	S
ERR212027	F	30/06/1976	3	2000.09	0	1	1	0	C	1	1	S	S
ERR126633	F	30/06/1960	3	2009.65	0	1	1	0	C	1	1
ERR181806	F	15/01/1973	3	2008.9	0	1	1	0	C	2	1	S	S
ERR181893	F	30/06/1966	3	2001.48	NA	1	1	0	C	1	1	S	S
ERR245704	M	23/12/1976	3	2006.71	1	5	1	0	C	2	1	S	S
ERR245819	F	30/06/1945	3	2002.61	1	1	1	0	C	2	1	S	S
ERR245839	F	30/06/1964	3	2003.99	1	1	1	0	D	1	1	S	S
ERR181693	F	27/12/1972	3	2006.73	1	3	2	0	C	1	1	S	S
ERR736843	F	30/06/1947	3	2013.04	0	1	1	0	C	1	1
ERR036195	F	30/06/1961	3	1996.2	0	NA	1	0	C	1	1	S	S
ERR181846	F	30/06/1981	3	2009.21	1	1	1	0	C	1	1	S	S
ERR245849	M	30/06/1972	3	2004.48	1	1	1	0	C	1	1	S	S
ERR181906	F	30/06/1971	3	2004.81	1	1	3	0	C	2	1	S	S
ERR245768	F	15/11/1968	3	2000.39	0	1	1	0	C	2	1	S	S
ERR161118	F	30/06/1972	3	2003.26	1	1	1	0	D	1	1	S	S
ERR190391	F	15/07/1965	3	2000.47	1	1	1	0	C	1	1	S	S
ERR181842	M	30/06/1962	3	2009.17	1	1	1	0	D	1	1	S	S
ERR176674	M	30/06/1964	3	2001.02	NA	4	1	0	D	1	1	S	S
ERR036243	F	30/06/1970	3	1997.62	1	2	5	0	C	1	1	S	S
ERR245726	F	30/06/1925	3	2005.47	0	2	2	0	C	2	1	S	S
ERR176481	F	30/06/1977	3	1998.52	1	2	1	0	D	1	1	S	S
ERR161107	M	30/06/1967	3	2004.05	1	1	1	0	C	1	1	S	S
ERR181804	F	30/06/1935	3	2008.66	1	1	1	0	C	1	1	S	S
ERR216937	M	15/08/1963	3	2008.27	1	4	5	0	C	1	1	S	S
ERR773786	F	15/03/1984	3	2013	1	1	1	0	C	1	1
ERR163945	F	30/06/1973	3	2004.25	1	1	5	0	C	1	1	S	S
ERR176731	M	30/06/1947	3	1998.1	0	1	1	0	C	1	1	S	S
ERR245838	M	30/06/1966	3	2003.95	0	1	2	0	C	2	1	R	S
ERR323065	F	08/09/1972	3	2006.74	1	1	4	0	C	1	1	S	S
ERR181892	M	15/11/1948	3	2001.53	0	1	1	0	C	1	1	S	S
ERR216981	M	30/06/1968	3	2010.15	1	1	2	0	C	1	1	S	S
ERR779659	M	15/05/1985	3	2013.89	0	1	1	0	C	1	1
ERR161192	M	30/06/1953	3	2002	NA	1	1	0	C	1	1	S	S
ERR245732	F	01/10/1962	3	2007.22	1	1	1	0	C	1	1	S	S
ERR190341	F	30/06/1955	3	2001.68	NA	1	1	0	D	1	1	S	S
ERR126620	M	30/06/1976	3	2009.19	1	1	1	0	C	2	1
ERR161065	M	28/08/1972	3	2003.75	1	1	1	0	C	1	1	S	S
ERR245796	F	30/06/1974	3	2001.38	1	1	5	0	C	1	1	S	S
ERR037492	M	30/06/1964	3	1998.48	1	1	1	0	C	1	1	S	S
ERR176648	M	30/06/1972	3	2000.22	1	1	5	0	C	3	1	S	S
ERR245792	F	15/12/1968	3	2001.3	1	1	2	0	D	1	1	R	S
ERR164011	F	30/06/1959	3	1997.72	NA	1	1	0	D	2	1	S	S
ERR037546	M	15/05/1967	3	1999.67	1	2	1	0	C	1	1	S	S
ERR216973	M	30/06/1988	3	2010.18	0	1	1	0	C	1	1	S	S
ERR245702	M	30/06/1974	3	2006.71	1	1	1	0	C	2	1	S	S
ERR161082	M	30/06/1971	3	2004.14	NA	NA	1	0		2	1	S	S
ERR161167	M	30/06/1960	3	2002.52	1	1	1	0	C	1	1	S	S
ERR161040	M	15/04/1933	3	2002.6	0	1	1	0	C	1	1	S	S
ERR036209	F	15/12/1954	3	1996.87	NA	1	1	0	C	1	1	S	S
ERR212029	F	30/06/1972	3	2000.39	NA	1	2	0	D	2	1	S	S
ERR181830	M	15/04/1987	3	2008.49	0	1	1	0	C	1	1	S	S
ERR181790	F	30/06/1989	3	2008.34	0	1	1	0	C	2	1	S	S
ERR245840	M	30/06/1969	3	2003.77	1	5	1	0	D	1	1	S	S
ERR216934	F	15/03/1987	3	2008.15	0	1	1	0	C	1	1	S	S
ERR736858	M	30/06/1974	3	2013.16	0	1	5	0	C	1	1
ERR181802	M	15/08/1961	3	2007.24	1	1	5	0	C	1	1	S	S
ERR245722	M	30/06/1949	3	2007.13	1	1	1	0	D	1	1	S	S
ERR190408	M	30/06/1979	3	2006.16	0	1	3	0	C	1	1	S	S
ERR036193	M	15/01/1961	3	1996.14	NA	NA	5	0	L	1	1	S	S
ERR176464	M	30/06/1949	3	1996.3	NA	NA	NA	0	L	1	1	S	S
ERR036210	F	30/06/1968	3	1996.87	NA	5	1	0	C	1	1	S	S
ERR176466	F	30/06/1981	3	1996.86	0	1	4	0	C	1	1	S	S
ERR161145	F	15/09/1992	3	1997.4	NA	5	5	0	D	3	1	S	S
ERR176471	M	15/06/1948	3	1995.72	NA	NA	5	0	L	1	1	S	S
ERR176603	M	15/07/1966	3	1997.71	NA	5	1	0	L	2	1	S	S
ERR245747	F	15/02/1979	3	1997.81	0	5	5	0	L	1	1	R	S
ERR176577	M	15/07/1971	3	1998.25	1	5	5	0	T	3	1	S	S
ERR037502	M	30/06/1970	3	1998.63	1	5	5	0	L	3	1	S	S
ERR176523	F	15/09/1974	3	1998.63	1	1	2	0	C	1	1	S	S
ERR176497	M	30/06/1966	3	1999.24	NA	3	1	0	D	1	1	S	S
ERR181707	M	28/02/1958	3	2006.95	1	1	2	0	C	1	1	S	S
ERR176504	M	30/06/1966	3	1999.48	NA	1	1	0	L	2	1	S	S
ERR176716	F	30/06/1947	3	1999.98	NA	2	2	0	T	1	1	S	S
ERR212042	M	15/03/1988	3	2000.31	1	1	4	0	C	1	1	R	S
ERR245766	M	30/06/1968	3	2000.4	1	2	2	0	D	1	1	S	S
ERR181718	F	22/04/1981	3	2005.72	1	1	1	0	C	1	1	S	S
ERR245777	M	30/06/1964	3	2000.79	NA	5	5	0	L	1	1	R	S
ERR176791	M	30/06/1957	3	2000.93	NA	1	5	0	T	1	1	S	S
ERR736878	F	15/04/1997	3	2013.45	0	1	1	0	C	1	1
ERR245789	M	30/06/1943	3	2001.18	0	1	2	0	C	1	1	S	S
ERR161086	F	15/12/1978	3	2003.79	NA	3	3	0	D	1	1	S	S
ERR245803	F	15/07/1972	3	2001.49	NA	2	5	0	D	1	1	S	S
ERR181863	F	15/09/1993	3	2002.2	0	1	1	0	C	3	1	S	S
ERR190347	F	30/06/1955	3	2002.25	NA	1	1	0	L	2	1	R	S
ERR473343	F	30/06/1976	3	2012.56	1	1	5	0	D	2	1
ERR190333	M	30/06/1964	3	2002.56	NA	1	NA	0	T	2	1	S	S
ERR126617	F	24/05/1977	3	2008.9	1	1	4	0	C	1	1
ERR181952	F	30/06/1975	3	2002.73	1	5	5	0	C	1	1	S	S
ERR161062	F	21/12/1980	3	2003.7	0	NA	5	0		2	1	S	S
ERR245669	F	27/04/1974	3	2003.11	1	1	2	0	C	1	1	S	S
ERR245694	F	30/06/1998	3	2006.42	0	1	1	0	C	3	1	S	S
ERR221576	M	30/06/1976	3	2003.8	1	2	5	0	C	1	1	S	S
ERR176455	M	30/06/1951	3	2004.15	0	1	2	0	C	1	1	S	S
ERR163978	F	30/06/1976	3	2004.27	NA	1	1	0	D	1	1	S	S
ERR181919	F	30/06/1982	3	2005.15	NA	5	5	0	T	1	1	S	S
ERR182044	M	30/06/1974	3	2005.92	1	1	2	0	C	1	1	S	S
ERR181717	M	11/06/1963	3	2005.93	1	1	5	0	D	2	1	S	S
ERR245682	M	28/12/1975	3	2006	1	2	2	0	D	1	1	S	S
ERR245684	F	30/06/1961	3	2006.07	1	2	2	0	T	1	1	S	S
ERR181692	F	02/02/1967	3	2006.79	1	1	2	0	C	1	1	R	S
ERR181703	M	30/06/1978	3	2007.02	0	1	2	0	D	2	1	S	S
ERR181713	M	30/06/1979	3	2007.14	1	2	2	0	C	1	1	S	S
ERR181851	M	30/06/1970	3	2009.15	0	1	5	0	C	1	1	S	S
ERR126640	M	30/06/1973	3	2009.3	1	2	5	0	C	1	1
ERR221591	M	12/06/1980	3	2009.92	1	1	5	0	L	2	1	S	S
ERR124645	F	30/06/1955	3	2010.25	1	5	5	0	T	1	1
ERR736815	F	30/06/1998	3	2012.1	0	1	1	0	C	1	1
ERR323099	M	30/06/1995	3	2012.28	0	1	1	0	C	1	1	R	S
ERR736838	M	30/06/1983	3	2013.02	1	1	5	0	C	1	1
ERR736852	M	22/04/1983	3	2013.12	0	1	5	0	C	1	1
ERR736864	M	30/06/1984	3	2013.26	1	3	3	0	D	1	1
ERR736881	F	03/08/1993	3	2013.48	0	3	1	0	T	1	1
ERR181711	F	30/06/1968	4	2007.22	1	1	1	1	C	1	2
ERR473335	M	30/06/1969	4	2012.25	1	1	1	1	C	1	2
ERR212061	M	30/06/1948	4	2006.33	0	1	1	1	C	1	2	S
ERR212068	M	30/06/1948	4	2007.32	0	1	1	1	C	1	3	S	S
ERR212072	F	30/06/1959	4	2008.84	1	1	1	1	C	2	3	S	S
ERR163987	M	30/06/1932	4	2004.73	NA	1	1	1	D	1	2	S	S
ERR164022	M	15/12/1966	4	1997.39	NA	1	1	1	L	2	2	S	S
ERR212078	F	30/06/1957	4	1998.99	0	1	1	1	D	1	2	R	S
ERR221599	M	30/06/1968	4	2002.66	0	5	1	1	D	1	1	S	S
ERR176580	F	30/06/1948	4	1999.03	1	1	2	1	D	2	2	S	S
ERR176705	F	30/06/1980	4	1999.84	1	1	1	1	C	2	2	S	S
ERR736826	F	30/06/1935	4	2012.69	0	1	4	1	C	1	1
ERR161075	F	30/06/1935	4	2004.04	0	1	1	1	C	1	2	R	S
ERR163985	F	30/06/1971	4	2004.67	1	5	1	1	C	1	2	S	S
ERR161175	M	30/06/1965	4	2002.58	1	2	1	1	C	1	1	S	S
ERR473347	F	15/09/1971	4	2012.61	1	1	1	1	C	2	2
ERR161143	F	30/06/1935	4	1997.41	0	1	1	1	C	1	2	S	S
ERR245772	F	30/06/1974	4	2000.72	1	1	1	1	C	1	2	S	S
ERR176540	M	30/06/1921	4	1999.51	0	1	2	1	C	1	2	S	S
ERR473295	M	30/06/1977	4	2011.64	1	2	1	1	D	1	1
ERR181738	F	30/06/1973	4	2007.14	1	2	1	1	C	1	3	S	S
ERR245847	F	30/06/1978	4	2004.43	1	1	1	1	C	1	2	S	S
ERR221577	M	30/06/1978	4	2003.82	1	1	1	1	T	1	2	S	S
ERR176786	M	15/09/1960	4	2000.89	1	1	1	1	L	2	2	S	S
ERR161092	M	30/06/1935	4	2004.2	0	1	1	1	C	1	2	S	S
ERR176686	F	30/06/1972	4	2000.45	NA	1	5	1	D	1	2	S	S
ERR473293	F	30/06/1978	4	2011.01	0	1	1	1	C	1	1
ERR212070	M	30/06/1972	4	2007.76	1	1	1	1	D	1	2	S	S
ERR181721	F	30/06/1973	4	2007.11	1	3	1	1	C	1	1	S	S
ERR181818	M	30/06/1962	4	2008.7	1	1	1	1	C	2	2	S	S
ERR163979	F	15/10/1962	4	2004.36	1	1	1	1	C	2	2	S	S
ERR473339	F	30/06/1977	4	2012.52	1	1	5	1	C	2	1
ERR216991	M	30/06/1964	4	2010.47	0	1	5	1	F	1	2	R	R
ERR212003	M	30/06/1935	4	2003.82	0	1	5	1	C	1	2	S	S
ERR182014	F	30/06/1976	4	2006.25	1	1	1	1	C	1	2
ERR212062	F	30/06/1980	4	2006.58	1	1	1	1	C	2	2	S	S
ERR176626	M	15/12/1939	4	1997.14	NA	1	1	1	C	1	2	S	S
ERR163965	F	30/06/1969	4	2004.59	1	1	1	1	C	1	2
ERR245725	M	30/06/1979	4	2007.15	0	1	1	1	C	1	2	R	S
ERR245780	F	30/06/1945	4	2000.83	0	3	1	1	C	1	2	S	S
ERR163941	F	30/06/1964	4	2004.4	0	1	5	1	C	1	2	S	S
ERR161135	F	30/06/1945	4	1997.58	NA	1	5	1	D	2	2	S	S
ERR181853	F	30/06/1949	4	2009.14	0	1	1	1	C	1	2	S	S
ERR216943	F	30/06/1975	4	2009.1	1	1	1	1	D	2	2	S	S
ERR163989	M	15/07/1968	4	2004.73	1	1	1	1	D	1	2	S	S
ERR161119	M	30/06/1970	4	2003.42	NA	3	4	1	D	2	1	S	S
ERR245729	M	30/06/1978	4	2007.29	1	1	1	1	C	1	2	S	S
ERR181903	F	30/06/1965	4	1998.06	NA	1	1	1	L	2	2	S	S
ERR221556	F	30/06/1964	4	2002.98	1	1	1	1	C	1	2	S	S
ERR323070	F	30/06/1961	4	2011.76	1	1	1	1	C	2	2
ERR473284	M	30/06/1979	4	2011.38	1	1	1	1	C	1	2
ERR323089	F	30/06/1981	4	2012.02	0	1	5	1	C	1	2	S	S
ERR221555	F	30/06/1972	4	2002.96	1	4	5	1	D	1	1	S	S
ERR181742	M	30/06/1978	4	2007.48	1	1	1	1	C	1	2	S	S
ERR176535	F	30/06/1967	4	1999.49	1	1	1	1	C	2	2	S	S
ERR221535	F	25/07/1972	4	2001.84	0	1	1	1	C	1	3	S	S
ERR176537	F	25/07/1972	4	1999.59	0	1	1	1	C	1	2	S	S
ERR037544	M	30/06/1968	4	1999.43	1	1	1	1	C	1	2	S	S
ERR773787	M	14/04/1926	4	2013.48	0	1	5	1	D	2	3
ERR216948	M	30/06/1968	4	2002.6	0	1	1	1	C	1	1	S	S
ERR181932	M	26/05/1942	4	2004.82	0	1	2	1	C	1	2	R	S
ERR181972	F	04/10/1965	4	2005.3	1	4	1	1	C	1	1	S	S
ERR221527	M	30/06/1958	4	1996.19	0	NA	1	1	C	1	2	S	S
ERR036191	F	30/06/1964	4	1995.7	0	NA	1	1	C	1	2	R	S
ERR176761	F	30/06/1964	4	1997.89	0	1	1	1	C	1	3	S	S
ERR212025	F	30/06/1951	4	2001.15	1	1	1	1	C	1	2	R	S
ERR212053	F	30/06/1951	4	2004.99	1	1	1	1	C	1	3	S	S
ERR190334	M	30/06/1972	4	2002.38	1	1	1	1	C	1	2	S	S
ERR176554	M	30/06/1915	4	2000.17	NA	1	1	1	D	1	2	R	S
ERR212122	M	30/06/1915	4	2000.17	NA	1	1	1	D	1	2	R	S
ERR176571	F	15/01/1958	4	1995.95	NA	NA	1	1	C	1	2	S	S
ERR161074	F	10/09/1975	4	2002.79	0	2	2	1	C	1	2	S	S
ERR182035	F	30/06/1943	4	2006.42	0	4	5	1	T	2	3	S	S
ERR245661	F	30/06/1981	4	2005.01	0	1	1	1	C	1	3	S	S
ERR176513	F	15/11/1954	4	1998.74	0	1	5	1	C	1	2	R	S
ERR161105	M	30/06/1973	4	2004.05	1	1	1	1	C	1	1	R	S
ERR181700	M	30/06/1982	4	2006.57	0	2	1	1	C	1	1	S	S
ERR212030	F	15/03/1965	4	1999.8	1	1	2	1	D	1	2	S	S
ERR221590	M	30/06/1973	4	2010.07	1	1	NA	1	D	1	2	S	S
ERR779675	M	30/06/1981	4	2014.04	1	1	1	1	C	1	1
ERR181984	F	15/02/1963	4	2005.65	1	1	1	1	C	1	1	S	S
ERR181868	M	30/06/1947	4	1998.47	1	1	1	1	D	2	2	S	S
ERR181858	M	30/06/1982	4	2009.18	0	1	1	1	L	1	1	S	S
ERR176566	M	30/06/1963	4	2000.93	0	1	1	1	C	1	2	S	S
ERR473301	M	30/06/1962	4	2011.68	1	1	1	1	C	1	2
ERR181735	M	30/06/1971	4	2007.23	1	1	5	1	C	2	2	R	S
ERR473286	F	15/02/1973	4	2011.13	1	1	5	1	C	1	3
ERR164014	F	15/02/1973	4	1997.73	1	1	5	1	C	2	2	S	S
ERR190380	M	30/06/1962	4	1998.84	1	1	4	1	D	1	2	S	S
ERR323077	M	30/06/1986	4	2011.7	1	1	1	1	D	1	1
ERR181857	F	30/06/1966	4	2009.29	1	1	1	1	C	1	3
ERR161051	M	30/06/1948	4	2003.73	1	1	5	1	D	2	2
ERR182033	F	01/01/1984	4	2006.68	0	1	1	1	C	2	1	S	S
ERR181943	F	30/06/1975	4	2005.22	1	1	1	1	D	1	1	S	S
ERR161140	M	30/06/1942	4	1997.61	NA	2	1	1	L	2	2	S	S
ERR037471	F	30/06/1956	4	2008.7	0	1	1	1	C	1	3	S	S
ERR181757	M	15/03/1956	4	2007.7	1	1	1	1	C	2	2	S	S
ERR190356	F	30/06/1945	4	1998.24	0	5	5	1	C	1	2	S	S
ERR181978	F	30/06/1963	4	2005.48	NA	NA	1	1	D	2	2	S	S
ERR221548	F	15/02/1971	4	2002.6	1	2	5	1	D	2	2	S	S
ERR163928	M	15/12/1964	4	2004.21	1	3	2	1	C	2	1	S	S
ERR181875	F	30/06/1972	4	1998.38	1	1	5	1	C	1	2	S	S
ERR182002	M	30/06/1970	4	2006.12	1	1	2	1	D	1	2	S	S
ERR181942	F	26/04/1964	4	2004.54	1	4	5	1	C	1	1	R	S
ERR036231	M	30/06/1950	4	1997.31	1	1	1	1	C	1	3	S	S
ERR221609	M	15/07/1948	4	1998.5	NA	2	2	1	D	1	2	S	S
ERR037497	M	30/06/1949	4	1998.4	0	1	1	1	C	1	2	S	S
ERR176717	F	15/12/1953	4	2000.24	1	1	1	1	C	1	2	S	S
ERR176828	F	30/06/1935	4	1998.87	NA	2	2	1	C	1	2	R	S
ERR245759	M	30/06/1994	4	2000.31	0	2	2	1	C	1	2	R	S
ERR161155	F	16/05/1947	4	2002.1	1	1	5	1	C	2	2	S	S
ERR323049	F	15/06/1973	4	2005.15	1	1	3	1	L	2	2	S	S
ERR161019	F	30/06/1978	4	2003.1	1	2	2	1	T	1	1	S	S
ERR161043	M	06/06/1959	4	2003.79	1	1	5	1	C	1	2	R	S
ERR212167	M	15/02/1963	4	2009.87	1	1	2	1	C	2	3
ERR161117	M	08/11/1968	4	2003.4	1	1	5	1	L	1	2	S	S
ERR163969	M	30/06/1970	4	2004.56	NA	1	3	1	C	1	2	S	S
ERR182011	M	01/10/1974	4	2006.19	1	3	1	1	C	1	2	S	S
ERR161018	F	30/06/1968	4	2003.13	1	5	5	1	C	1	1	S	S
ERR161069	F	30/06/1962	4	2003.52	NA	1	5	1	C	1	1	S	S
ERR161066	M	30/06/1970	4	2003.72	1	5	3	1	C	1	1	S	S
ERR181776	M	30/06/1954	4	2008.02	0	1	2	1	C	2	2	S	S
ERR124649	M	30/06/1974	4	2010.74	1	1	5	1	C	1	2
ERR216936	M	30/06/1970	4	2008.25	1	1	4	1	C	1	2	S	S
ERR216928	M	10/08/1974	4	2007.73	0	1	5	1	T	1	2	S	S
ERR245714	M	30/06/1962	4	2006.92	1	2	4	1	C	1	1	S	S
ERR212156	F	30/06/1975	4	2009.78	1	1	5	1	C	1	2	S	S
ERR126632	M	01/06/1981	4	2009.63	1	1	5	1	C	1	1
ERR212159	M	15/11/1986	4	2009.82	0	4	5	1	L	1	1	S	S
ERR216964	M	30/06/1979	4	2010.63	1	1	3	1	C	1	2	S	S
ERR736847	M	30/06/1972	4	2013.1	0	1	3	1	C	1	2
ERR473341	M	30/06/1980	4	2012.52	1	1	2	1	D	1	2
ERR473362	F	30/06/1983	4	2012.71	1	2	5	1	C	1	1
ERR779654	M	30/06/1969	4	2013.87	1	1	2	1	T	1	1
ERR182021	F	30/06/1968	4	2006.28	1	1	1	0	C	1	1	S	S
ERR176739	F	15/03/1973	4	1997.14	0	1	1	0	C	1	1	S	S
ERR181759	F	30/06/1975	4	2007.79	NA	1	1	0	L	2	1	S	S
ERR181996	F	03/03/1966	4	2006.01	1	1	1	0	D	1	1	S	S
ERR176789	F	30/06/1975	4	2000.83	0	1	1	0	C	1	1	S	S
ERR181768	F	30/06/1961	4	2008.1	1	1	1	0	D	1	1	S	S
ERR245842	F	07/09/1979	4	2004.11	1	1	1	0	D	1	1	S	S
ERR037553	F	30/06/1968	4	1999.62	0	1	1	0	C	1	1	S	S
ERR216955	M	30/06/1960	4	2010.53	0	1	1	0	C	1	1	S	S
ERR212077	M	30/06/1958	4	2003.9	0	1	1	0	C	1	1	S	S
ERR212039	F	30/06/1971	4	1999.86	NA	1	1	0	D	2	1	S	S
ERR212114	F	15/12/1951	4	1997.38	0	1	1	0	C	1	1	S	S
ERR212175	F	15/03/1972	4	2009.82	0	1	1	0	C	1	1	S	S
ERR181741	M	30/06/1966	4	2007.5	1	1	5	0	D	1	1	S	S
ERR176567	M	15/07/1967	4	1997.44	0	5	1	0	C	1	1	S	S
ERR037542	M	15/04/1965	4	1999.38	1	1	4	0	C	1	1	S	S
ERR176512	F	15/12/1974	4	1998.63	NA	4	1	0	D	2	1	S	S
ERR190350	M	30/06/1932	4	2003.17	0	1	1	0	C	1	1	S	S
ERR176811	F	30/06/1963	4	1996.43	NA	NA	4	0	D	1	1	S	S
ERR176642	M	30/06/1967	4	1999.02	1	1	1	0	L	2	1	S	S
ERR161028	F	30/06/1964	4	2003.02	1	1	1	0	C	1	1	S	S
ERR037522	F	30/06/1957	4	1998.12	0	1	1	0	C	1	1	R	S
ERR176541	F	30/06/1945	4	2000.13	0	1	1	0	C	1	1	S	S
ERR176612	F	30/06/1964	4	2001.04	NA	4	1	0	D	2	1	S	S
ERR190405	F	30/06/1935	4	2006.22	0	1	1	0	C	2	1	S	S
ERR176792	F	07/06/1974	4	1999.59	1	3	1	0	C	3	1	S	S
ERR176711	F	30/06/1970	4	1998.29	NA	1	1	0	L	2	1	S	S
ERR176697	F	30/06/1960	4	2000.06	1	1	5	0	C	1	1	S	S
ERR181791	F	30/06/1959	4	2008.34	0	1	1	0	C	1	1	S	S
ERR036226	F	30/06/1965	4	1997.46	1	1	1	0	C	1	1	R	S
ERR161096	M	15/12/1977	4	2004.05	NA	NA	2	0	D	1	1	S	S
ERR161102	F	30/06/1968	4	2004.19	0	1	1	0	C	1	1	S	S
ERR190366	M	15/09/1973	4	2002.43	0	1	1	0	C	1	1	S	S
ERR182028	F	15/01/1971	4	2006.58	1	1	1	0	C	1	1	S	S
ERR181678	F	30/06/1976	4	2006.74	1	1	5	0	C	1	1	S	S
ERR176629	F	30/06/1959	4	1997.65	0	1	5	0	C	2	1	R	R
ERR473308	F	30/06/1976	4	2011.45	0	1	1	0	C	1	1
ERR190351	F	15/03/1980	4	2002.79	1	1	1	0	C	1	1	S	S
ERR181885	M	15/06/1968	4	2001.3	0	1	1	0	C	1	1	S	S
ERR181914	M	30/06/1948	4	2001.41	NA	1	1	0	C	1	1	S	S
ERR181985	M	30/06/1962	4	2005.68	0	1	1	0	C	1	1	S	S
ERR181908	F	15/03/1975	4	2004.78	1	2	1	0	D	1	1	S	S
ERR181702	M	30/06/1955	4	2007.02	0	1	1	0	C	1	1	S	S
ERR773796	M	30/06/1950	4	2013.67	NA	1	1	0	D	2	1
ERR181679	F	15/07/1955	4	2006.72	1	1	1	0	D	2	1	S	S
ERR323075	M	30/06/1966	4	2011.79	1	1	1	0	C	1	1	S	S
ERR181886	F	30/06/1965	4	2001.22	NA	3	1	0	C	2	1	S	S
ERR245741	M	30/06/1948	4	2008.06	0	1	1	0		2	1	R	R
ERR163953	F	30/06/1952	4	2004.32	1	1	1	0	C	1	1	R	R
ERR212006	M	30/06/1966	4	2003.48	1	1	1	0	C	1	1	R	S
ERR176596	F	30/06/1970	4	2001.38	0	1	1	0	C	1	1	S	S
ERR176559	M	30/06/1971	4	2001.54	0	2	1	0	C	1	1	S	S
ERR161165	F	30/06/1935	4	2002.56	0	1	1	0	C	1	1	S	S
ERR221531	F	30/06/1970	4	2001.22	1	1	1	0	C	1	1	S	S
ERR176801	M	15/09/1969	4	1998.19	NA	1	1	0	D	3	1	S	S
ERR176613	F	15/05/1967	4	2000.75	1	1	5	0	D	3	1	S	S
ERR182040	M	30/06/1960	4	2005.55	0	1	1	0	C	2	1	S	S
ERR037525	F	30/06/1968	4	1999.28	0	5	1	0	C	1	1	S	S
ERR163938	F	30/06/1964	4	2004.53	0	1	1	0	C	1	1	S	S
ERR176625	M	15/12/1964	4	1997.1	NA	1	1	0	C	3	1	S	S
ERR176644	M	30/06/1976	4	2000.08	0	5	1	0	C	1	1	S	S
ERR181997	F	30/06/1969	4	2006.01	1	1	1	0	C	1	1	S	S
ERR190410	F	30/06/1967	4	1997.51	0	1	1	0	C	1	1	S	S
ERR182031	M	30/06/1956	4	2006.68	0	1	1	0	C	1	1	S	S
ERR176821	M	30/06/1944	4	1996.78	0	NA	1	0	C	1	1	S	S
ERR211996	F	15/09/1974	4	2001.81	1	1	1	0	D	1	1	S	S
ERR211998	M	15/06/1952	4	2001.79	0	1	1	0	C	1	1	R	S
ERR161156	F	30/06/1960	4	2002.31	NA	2	1	0	C	1	1	S	S
ERR037540	M	30/06/1950	4	1998.75	1	1	5	0	C	1	1	S	S
ERR245736	F	30/06/1970	4	2007.81	1	1	1	0	C	2	1	S	S
ERR163937	F	30/06/1954	4	2004.36	1	1	1	0	C	2	1	S	S
ERR245765	F	30/06/1935	4	2000.42	0	1	1	0	C	1	1	S	S
ERR037487	F	15/10/1967	4	1998.24	1	1	1	0	C	1	1	S	S
ERR036189	F	30/06/1971	4	1995.7	0	NA	1	0	C	1	1	S	S
ERR037524	M	30/06/1975	4	1999.26	1	1	1	0	C	1	1	S	S
ERR036188	M	30/06/1941	4	1994.24	NA	NA	1	0	D	1	1	R	S
ERR161166	M	30/06/1942	4	2002.55	0	1	1	0	C	1	1	S	S
ERR036212	M	30/06/1970	4	1997.07	0	1	1	0	C	1	1	S	S
ERR037486	M	15/07/1948	4	1998.2	0	1	1	0	D	1	1	R	R
ERR176695	F	30/06/1970	4	2000.18	1	1	1	0	C	1	1	S	S
ERR181861	M	30/06/1973	4	2009.01	0	1	1	0	D	1	1	R	R
ERR163992	M	30/06/1957	4	2004.72	0	1	1	0	C	1	1	S	S
ERR176482	F	30/06/1955	4	1998.57	0	1	1	0	C	1	1	S	S
ERR181697	F	30/06/1969	4	2005.44	NA	1	1	0	C	1	1	S	S
ERR221540	F	30/06/1970	4	2002.02	0	1	1	0	C	1	1	S	S
ERR181931	M	30/06/1956	4	2004.99	NA	1	1	0	D	2	1	S	S
ERR126630	F	30/06/1980	4	2009.61	0	1	1	0	C	1	1
ERR779674	F	30/06/1980	4	2014.02	0	1	1	0	C	1	1
ERR176660	M	30/06/1959	4	1999.75	0	1	1	0	C	1	1	S	S
ERR773794	F	30/06/1964	4	2013.67	1	1	1	0	C	1	1
ERR164009	M	30/06/1933	4	1997.26	0	1	1	0	D	2	1	S	S
ERR245649	F	30/06/1973	4	2004.57	1	1	1	0	C	1	1	S	S
ERR176459	M	30/06/1957	4	2004.59	0	1	1	0	L	2	1	S	S
ERR779667	F	30/06/1978	4	2013.96	0	1	1	0	C	1	1
ERR181973	F	30/06/1978	4	2005.28	1	1	1	0	C	1	1	S	S
ERR176463	F	30/06/1959	4	1997.38	1	1	1	0	D	3	1	R	S
ERR216920	M	30/06/1959	4	2005.78	0	1	1	0	C	1	1	S	S
ERR182037	F	30/06/1940	4	2006.45	1	1	1	0	C	2	1	S	S
ERR216930	M	30/06/1946	4	2007.75	0	1	1	0	C	1	1	S	S
ERR161094	M	30/06/1968	4	2003.95	1	1	1	0	C	1	1	S	S
ERR182045	M	30/06/1979	4	2005.92	1	1	2	0	C	2	1	S	S
ERR037539	F	15/05/1970	4	1999.32	1	2	1	0	C	1	1	S	S
ERR181987	M	30/06/1970	4	2005.91	1	1	1	0	C	1	1	S	S
ERR176737	F	15/04/1977	4	1998.75	NA	1	1	0	D	1	1	S	S
ERR124647	F	15/05/1969	4	2010.31	1	1	5	0	C	1	1
ERR176477	F	30/06/1935	4	1998.19	NA	1	1	0	D	1	1	R	S
ERR036232	F	30/06/1975	4	1997.41	1	1	1	0	L	1	1	S	S
ERR037468	M	30/06/1922	4	1998.09	0	1	1	0	C	1	1	S	S
ERR036214	M	30/06/1928	4	1997.1	0	1	1	0	C	1	1	S	S
ERR161189	F	19/09/1966	4	2002.32	NA	2	1	0	C	1	1	S	S
ERR181964	F	30/06/1950	4	2005.28	NA	1	1	0	D	1	1	S	S
ERR181998	F	30/06/1970	4	2006.07	1	1	1	0	C	1	1	S	S
ERR181737	M	30/06/1975	4	2007.42	1	1	1	0	C	2	1	S	S
ERR182047	F	30/06/1935	4	2005.32	0	1	5	0	L	1	1	S	S
ERR473342	F	30/06/1924	4	2011.93	0	1	1	0	C	1	1
ERR245776	F	30/06/1969	4	2000.8	1	1	1	0	D	1	1	S	S
ERR163958	F	02/04/1978	4	2004.54	1	1	1	0	C	1	1	R	R
ERR176546	M	15/08/1969	4	2001.25	NA	3	1	0	C	1	1	S	S
ERR176519	F	30/06/1945	4	1998.61	NA	1	1	0	D	2	1	S	S
ERR037530	M	15/02/1957	4	1999.14	0	1	1	0	C	1	1	S	S
ERR176767	F	15/12/1980	4	1999.36	0	5	1	0	C	1	1	S	S
ERR176699	F	30/06/1971	4	1998.61	NA	1	1	0	D	1	1	S	S
ERR161111	F	30/06/1959	4	2003.9	NA	NA	1	0	D	2	1	S	S
ERR161098	F	15/03/1974	4	2004.04	0	NA	1	0	L	2	1	S	S
ERR216918	F	15/02/1973	4	2005.25	1	1	1	0	C	2	1	S	S
ERR245828	F	15/01/1981	4	2003.22	1	1	1	0	C	2	1	S	S
ERR176714	F	30/06/1963	4	1998.55	1	3	1	0	C	2	1	S	S
ERR036202	F	30/06/1961	4	1997.05	1	1	1	0	C	1	1	S	S
ERR245773	F	30/06/1955	4	2000.73	1	5	1	0	C	1	1	S	S
ERR182053	F	15/05/1973	4	2006.29	1	1	1	0	C	1	1	S	S
ERR212095	F	15/11/1973	4	2000.16	NA	1	1	0	D	2	1	S	S
ERR221612	M	30/06/1937	4	1997.21	1	1	5	0	D	2	1	S	S
ERR176518	M	30/06/1968	4	1998.71	NA	1	1	0	D	1	1	S	S
ERR161095	F	30/06/1972	4	2004.02	1	NA	1	0	D	2	1	S	S
ERR161185	F	08/02/1967	4	2002.42	NA	1	1	0	C	1	1	S	S
ERR212035	M	15/12/1968	4	1998.18	0	5	1	0	C	1	1	S	S
ERR245719	F	30/06/1929	4	2007.16	0	1	1	0	C	1	1	S	S
ERR221532	F	30/06/1964	4	2001.68	NA	1	1	0	D	2	1	S	S
ERR181967	F	30/06/1949	4	2005.33	0	1	1	0	C	1	1	S	S
ERR036219	F	30/06/1978	4	1997.13	1	1	1	0	C	1	1	S	S
ERR773803	F	30/06/1975	4	2013.69	1	1	1	0	D	1	1
ERR037475	F	15/06/1973	4	1997.42	1	1	2	0	D	1	1	R	S
ERR176743	F	15/03/1971	4	2000.34	1	4	2	0	C	1	1	S	S
ERR212075	M	30/06/1978	4	2001.65	0	4	1	0	L	1	1	S	S
ERR181957	F	30/06/1972	4	2000.49	1	4	1	0	C	1	1	S	S
ERR190373	M	30/06/1959	4	1999.51	1	3	1	0	D	1	1	S	S
ERR190360	M	08/11/1948	4	2002.75	0	1	1	0	C	1	1	S	S
ERR176484	M	15/06/1965	4	1998.01	1	1	5	0	C	1	1	S	S
ERR126597	M	30/06/1968	4	2005.12	1	2	1	0	C	2	1
ERR182039	M	30/06/1976	4	2005.01	1	1	1	0	C	2	1	S	S
ERR779673	M	30/06/1975	4	2014.02	0	1	1	0	C	1	1
ERR181888	F	30/06/1973	4	2001.95	1	1	2	0	D	1	1	S	S
ERR176815	F	15/04/1959	4	1996.62	NA	NA	5	0	C	1	1	S	S
ERR161029	F	30/06/1961	4	2003.02	1	1	1	0	C	2	1	S	S
ERR176667	F	30/06/1973	4	2000.29	1	1	1	0	C	1	1	S	S
ERR245818	F	30/06/1965	4	2002.59	1	1	1	0	C	1	1	S	S
ERR176679	M	30/06/1974	4	2000.69	0	4	1	0	T	1	1	S	S
ERR176824	M	15/06/1963	4	1998.22	NA	1	5	0	L	2	1	S	S
ERR176698	F	30/06/1968	4	2000.07	1	3	1	0	C	2	1	S	S
ERR037532	M	30/06/1965	4	1999.18	0	1	1	0	C	1	1	S	S
ERR163968	F	30/06/1975	4	2004.57	1	1	1	0	C	1	1	S	S
ERR216944	M	30/06/1943	4	2009.02	0	1	1	0	L	1	1	S	S
ERR221552	M	30/06/1935	4	2002.73	0	1	1	0	C	1	1	S	S
ERR473355	M	30/06/1975	4	2012.62	1	1	1	0	C	1	1
ERR176499	F	30/06/1973	4	2000.01	1	1	1	0	C	1	1	S	S
ERR245791	F	30/06/1972	4	2001.23	1	1	5	0	D	1	1	S	S
ERR163975	F	30/06/1964	4	2004.63	NA	1	1	0	D	1	1	S	S
ERR181726	M	30/06/1973	4	2007.31	1	1	1	0	C	1	1	S	S
ERR176534	M	30/06/1950	4	1999.51	NA	5	1	0	C	1	1	S	S
ERR190370	M	15/03/1946	4	2003.86	NA	1	1	0	D	1	1	R	R
ERR176693	F	30/06/1965	4	2000.22	1	3	5	0	C	1	1	S	S
ERR161073	F	30/06/1976	4	2003.5	1	1	1	0	C	2	1	S	S
ERR161172	M	30/06/1966	4	2002.36	NA	1	1	0	C	1	1	S	S
ERR161157	F	30/06/1959	4	2002.27	NA	1	1	0	C	1	1	S	S
ERR182051	F	30/06/1971	4	2006.43	1	1	1	0	D	2	1	S	S
ERR211999	F	30/06/1970	4	2003.17	1	1	5	0	C	1	1	S	S
ERR245800	M	30/06/1957	4	2001.46	NA	3	1	0	C	1	1	S	S
ERR216915	F	30/06/1961	4	2005.08	1	NA	1	0	L	2	1	S	S
ERR176730	F	15/12/1969	4	1998.08	0	1	1	0	C	1	1	S	S
ERR176665	M	15/04/1968	4	2000.24	0	3	1	0	C	3	1	S	S
ERR176509	M	15/01/1953	4	1998.82	NA	1	1	0	D	1	1	S	S
ERR473291	F	30/06/1967	4	2011.08	1	1	1	0	C	1	1
ERR176478	F	30/06/1949	4	1998.09	NA	1	1	0	L	2	1	S	S
ERR037490	F	30/06/1935	4	1998.29	0	1	1	0	C	1	1	S	S
ERR037552	F	30/06/1964	4	1999.61	0	2	1	0	C	1	1	S	S
ERR212168	F	30/06/1971	4	2009.88	1	1	1	0	C	1	1
ERR245718	F	30/06/1980	4	2005.37	1	1	2	0	C	1	1	R	S
ERR176656	F	30/06/1977	4	1996.7	0	NA	3	0	C	1	1	S	S
ERR212008	M	30/06/1975	4	1995.61	NA	NA	5	0	C	1	1	R	S
ERR212140	F	30/06/1945	4	2009.65	0	1	1	0	C	1	1	S	S
ERR161113	F	10/06/1958	4	2003.88	1	4	5	0	C	1	1	S	S
ERR181809	M	30/06/1966	4	2008.74	1	1	5	0	C	2	1	S	S
ERR176593	F	15/05/1976	4	2001.21	1	1	1	0	D	1	1	S	S
ERR176608	F	30/06/1966	4	1998.77	1	1	1	0	D	2	1	S	S
ERR182004	M	15/03/1972	4	2006.1	0	1	1	0	C	1	1	S	S
ERR181740	F	30/06/1937	4	2007.39	0	1	1	0	C	1	1	S	S
ERR212065	M	30/06/1972	4	2006.81	1	1	1	0	C	1	1	S	S
ERR181803	F	25/05/1962	4	2008.7	1	1	5	0	T	1	1	S	S
ERR473280	F	30/06/1964	4	2011.29	0	1	5	0	C	1	1
ERR181834	M	30/06/1975	4	2009.32	0	1	1	0	C	1	1	S	S
ERR181865	M	15/12/1975	4	2002.33	NA	1	1	0	D	2	1	S	S
ERR176591	F	30/06/1976	4	2001.04	NA	1	1	0	C	1	1	S	S
ERR161030	F	30/06/1976	4	2003.15	1	2	1	0	T	1	1	S	S
ERR126626	M	30/06/1960	4	2009.58	1	1	1	0	C	1	1
ERR126609	F	30/06/1980	4	2008.46	1	1	1	0	C	1	1
ERR126635	F	30/06/1962	4	2009.64	1	1	1	0	C	1	1
ERR212071	F	30/06/1966	4	2008.27	1	1	1	0	C	1	1	S	S
ERR161068	F	30/06/1965	4	2003.86	NA	NA	1	0	L	2	1	S	S
ERR176708	M	30/06/1969	4	1998.03	1	2	1	0	C	3	1	S	S
ERR164015	F	30/06/1974	4	1997.76	1	1	1	0	C	1	1	S	S
ERR190330	M	30/06/1946	4	2002.23	0	1	2	0	C	2	1	S	S
ERR245823	F	15/10/1966	4	2002.77	0	1	5	0	C	1	1	S	S
ERR212181	M	15/06/1961	4	2002.33	1	2	1	0	D	1	1	S	S
ERR473300	M	15/11/1980	4	2010.37	0	1	1	0	C	1	1
ERR212132	M	30/06/1973	4	2009.52	0	4	1	0	C	1	1	S	S
ERR736841	M	02/05/1962	4	2013.06	0	1	1	0	C	1	1
ERR473325	M	30/06/1972	4	2012.03	1	1	2	0	D	1	1
ERR163949	F	30/06/1960	4	2004.33	1	1	1	0	C	2	1	S	S
ERR161056	M	30/06/1925	4	2003.87	0	1	1	0	C	1	1	S	S
ERR176502	F	30/06/1982	4	1999.97	NA	1	1	0	L	2	1	S	S
ERR181911	F	30/06/1963	4	2001.39	1	1	2	0	C	1	1	S	S
ERR181690	M	30/06/1972	4	2006.82	0	1	1	0	C	1	1	S	S
ERR037517	M	30/06/1962	4	1998.67	1	1	1	0	C	1	1	S	S
ERR181733	M	30/06/1960	4	2007.32	0	1	2	0	C	1	1	S	S
ERR190358	F	15/08/1966	4	1998.26	NA	3	1	0	L	1	1	R	S
ERR176480	M	30/06/1977	4	1998.39	0	1	1	0	D	2	1	S	S
ERR181706	M	30/10/1973	4	2006.99	1	1	1	0	C	1	1	S	S
ERR245701	F	30/06/1935	4	2005.93	0	1	1	0	D	1	1	S	S
ERR773791	F	30/06/1972	4	2013.63	0	1	1	0	F	1	1
ERR176754	M	30/06/1932	4	1998.37	0	1	5	0	C	2	1	S	S
ERR176805	F	30/06/1945	4	1996.59	0	NA	1	0	C	1	1	S	S
ERR736813	M	30/06/1978	4	2012.34	0	1	1	0	C	1	1
ERR323110	M	30/06/1978	4	2012.34	0	1	1	0	C	1	1	S	S
ERR176494	F	30/06/1964	4	1999.34	1	1	1	0	C	1	1	S	S
ERR126622	F	30/06/1974	4	2009.25	1	1	1	0	C	1	1
ERR036221	F	30/06/1935	4	1997.18	0	1	2	0	L	1	1	S	S
ERR037516	M	30/06/1959	4	1998.66	1	1	1	0	C	1	1	S	S
ERR212032	M	30/06/1965	4	1999.09	0	5	1	0	C	1	1	S	S
ERR245769	F	30/06/1971	4	2000.63	1	3	1	0	C	1	1	S	S
ERR212092	F	15/03/1972	4	1999.51	1	3	1	0	C	1	1	S	S
ERR473344	M	20/11/1972	4	2012.58	1	1	1	0	C	2	1
ERR176552	M	30/06/1935	4	2001.07	0	1	5	0	C	1	1	S	S
ERR181730	F	30/06/1971	4	2007.39	1	1	1	0	D	1	1	S	S
ERR216946	M	30/06/1954	4	2008.95	0	1	5	0	C	1	1	S	S
ERR181993	F	30/06/1980	4	2005.52	1	1	1	0	C	1	1	S	S
ERR779672	F	16/10/1973	4	2014.02	1	1	1	0	C	1	1
ERR176563	M	15/12/1927	4	1999.61	1	1	1	0	D	2	1	S	S
ERR245756	M	15/01/1966	4	2000.11	1	2	1	0	D	1	1	S	S
ERR163960	M	30/06/1934	4	2004.42	0	1	1	0	C	1	1	S	S
ERR161025	M	15/10/1968	4	2003.08	1	1	5	0	C	1	1	S	S
ERR221565	M	30/06/1976	4	2003.32	1	1	1	0	D	1	1	S	S
ERR190393	F	30/06/1980	4	2000.06	1	1	1	0	C	1	1	R	S
ERR181719	F	05/12/1980	4	2007.14	0	1	1	0	C	1	1	S	S
ERR037481	M	15/06/1963	4	1998.28	1	1	1	0	C	1	1	S	S
ERR181855	F	05/08/1979	4	2009.39	1	1	1	0	C	1	1	S	S
ERR190331	F	30/06/1948	4	2001.85	0	1	2	0	C	2	1	S	S
ERR176587	F	30/06/1956	4	2001.06	NA	1	1	0	D	1	1	S	S
ERR181904	F	15/08/1968	4	1997.75	1	1	1	0	D	2	1	S	S
ERR190346	F	15/10/1974	4	2001.96	NA	1	2	0	D	1	1	S	S
ERR190392	F	30/06/1955	4	2000.12	0	1	5	0	C	1	1	S	S
ERR212055	M	30/06/1933	4	2004.96	0	1	5	0	C	2	1	S	S
ERR779655	M	30/06/1969	4	2013.86	1	1	1	0		1	1
ERR037543	F	30/06/1965	4	1999.43	0	1	5	0	C	1	1	S	S
ERR736822	M	30/06/1982	4	2012.58	0	2	1	0	C	1	1
ERR036208	M	15/06/1966	4	1996.96	1	1	1	0	C	1	1	S	S
ERR181685	M	30/06/1981	4	2006.84	1	1	1	0	C	1	1	S	S
ERR181873	M	15/05/1966	4	1998.22	NA	1	1	0	D	2	1	S	S
ERR176816	F	15/12/1970	4	1996.64	NA	NA	1	0	C	1	1	S	S
ERR161109	M	30/06/1946	4	2003.84	1	1	1	0	C	1	1	S	S
ERR163930	F	30/06/1980	4	2004.03	1	2	1	0	D	1	1	S	S
ERR212099	F	30/06/1963	4	2000.49	1	1	1	0	C	1	1	S	S
ERR190385	F	30/06/1974	4	1998.85	1	1	1	0	D	2	1	S	S
ERR181959	M	30/06/1977	4	2004.92	NA	1	1	0	D	2	1	S	S
ERR323116	M	30/06/1980	4	2012.43	1	1	1	0	C	1	1	S	S
ERR161153	F	15/10/1948	4	2002.1	0	1	1	0	C	1	1	S	S
ERR181981	M	15/05/1956	4	2005.62	NA	2	1	0	D	2	1	S	S
ERR126599	M	30/06/1960	4	2005.25	1	2	1	0	C	1	1
ERR161015	F	30/06/1972	4	2002.97	1	1	1	0	C	1	1	S	S
ERR323071	M	30/06/1975	4	2011.76	1	1	1	0	L	1	1	S	S
ERR037494	M	15/06/1971	4	1998.32	1	1	1	0	C	1	1	S	S
ERR176760	M	15/12/1964	4	1997.89	1	1	1	0	C	1	1	S	S
ERR176683	M	15/09/1942	4	2000.5	1	1	4	0	C	2	1	S	S
ERR182023	M	30/06/1976	4	2006.31	1	1	5	0	C	1	1	S	S
ERR181767	F	19/05/1968	4	2008.1	1	1	1	0	D	1	1	S	S
ERR181935	M	30/06/1979	4	2004.8	0	1	1	0	C	1	1	S	S
ERR036190	M	30/06/1945	4	1995.65	NA	NA	1	0	C	1	1	S	S
ERR176822	F	30/06/1970	4	1996.74	NA	NA	1	0	D	1	1	S	S
ERR779676	M	30/06/1964	4	2014.06	0	1	1	0	D	1	1
ERR182043	M	30/06/1975	4	2005.94	0	1	3	0	C	1	1	S	S
ERR176451	F	30/06/1970	4	2004.34	NA	NA	1	0	L	2	1	S	S
ERR485007	M	15/12/1960	4	2011.53	0	1	1	0	C	1	1
ERR245771	F	15/10/1968	4	2000.66	1	1	1	0	C	1	1	S	S
ERR176632	F	30/06/1972	4	1997.75	1	1	1	0	C	2	1	S	S
ERR473302	M	15/09/1959	4	2011.68	0	1	1	0	C	1	1
ERR245683	F	30/06/1971	4	2006.03	1	1	2	0	D	1	1	S	S
ERR181729	F	30/06/1981	4	2007.36	NA	1	1	0	L	2	1	S	S
ERR245659	F	22/02/1977	4	2004.93	1	1	1	0	C	1	1	S	S
ERR221559	F	30/06/1954	4	2002.97	1	1	1	0	C	1	1	S	S
ERR176582	M	15/09/1955	4	1999.09	0	1	1	0	C	2	1	S	S
ERR182046	M	30/06/1966	4	2005.92	1	1	1	0	C	1	1	S	S
ERR161160	F	15/06/1963	4	2002.4	NA	1	1	0	D	1	1	S	S
ERR036241	M	15/04/1978	4	1997.63	0	1	1	0	C	2	1	S	S
ERR736836	M	15/06/1981	4	2013.01	1	1	1	0	C	1	1
ERR163967	M	30/06/1958	4	2004.58	0	1	1	0	C	1	1	S	S
ERR176798	F	30/06/1963	4	1999.25	NA	1	1	0	C	2	1	S	S
ERR736882	M	30/06/1970	4	2013.5	1	1	1	0	C	1	1
ERR181947	M	16/03/1922	4	2005.24	0	1	2	0	C	1	1	S	S
ERR212149	F	30/06/1978	4	2009.74	1	1	1	0	C	1	1	S	S
ERR037504	M	15/01/1958	4	1998.52	0	1	1	0	C	2	1	S	S
ERR176617	F	30/06/1955	4	1997.02	0	1	1	0	C	1	1	S	S
ERR036200	F	30/06/1954	4	1997.04	0	1	5	0	C	1	1	S	S
ERR163988	F	15/06/1972	4	2004.7	1	1	1	0	C	1	1	S	S
ERR181938	M	30/06/1968	4	2004.89	1	4	5	0	C	2	1	S	S
ERR473296	F	15/04/1977	4	2011.64	0	1	1	0	C	1	1
ERR181890	M	30/06/1966	4	2001.9	1	1	5	0	C	1	1	S	S
ERR181676	F	30/06/1963	4	2005.84	0	1	1	0	C	3	1	S	S
ERR037500	M	30/06/1958	4	1998.46	1	1	1	0	C	1	1	S	S
ERR779677	M	15/05/1979	4	2014.04	1	1	1	0	D	1	1
ERR037541	F	30/06/1946	4	1999.36	1	2	5	0	C	1	1	S	S
ERR037508	F	15/11/1957	4	1998.56	1	1	1	0	D	1	1	S	S
ERR323059	F	30/06/1965	4	2006.45	1	1	5	0	C	1	1	S	S
ERR212011	M	30/06/1968	4	1998.64	1	3	1	0	D	1	1	S	S
ERR736873	M	30/06/1981	4	2013.43	0	1	1	0	L	1	1
ERR164018	M	15/05/1948	4	1997.74	0	1	1	0	C	1	1	S	S
ERR176826	F	30/06/1969	4	1998.17	1	1	1	0	C	2	1	S	S
ERR181684	M	30/06/1971	4	2006.75	1	1	1	0	D	1	1	S	S
ERR181899	M	30/06/1964	4	2000.4	NA	1	1	0	D	2	1	S	S
ERR161060	M	15/07/1928	4	2003.69	0	1	1	0	C	1	1	R	S
ERR161046	M	15/07/1928	4	2003.69	0	1	1	0	C	1	1
ERR212151	M	30/06/1942	4	2009.78	0	1	5	0	C	1	1
ERR181756	F	30/06/1978	4	2007.7	0	1	1	0	C	1	1	S	S
ERR037554	M	30/06/1964	4	1999.64	1	5	1	0	C	1	1	S	S
ERR216987	M	30/06/1978	4	2010.03	1	2	3	0	C	1	1	S	S
ERR176574	F	30/06/1962	4	1998.15	0	1	1	0	C	1	1	S	S
ERR161103	M	30/06/1972	4	2004.19	0	1	1	0	C	1	1	S	S
ERR212010	M	30/06/1935	4	1998.34	NA	1	5	0	C	1	1	S	S
ERR176598	M	30/06/1966	4	2001.44	1	1	1	0	C	1	1	R	R
ERR176551	F	15/08/1950	4	2000.76	0	4	1	0	C	1	1	S	S
ERR181966	M	30/06/1967	4	2005.28	1	1	1	0	C	3	1	S	S
ERR176573	F	17/07/1970	4	1998.17	1	2	1	0	C	3	1	S	S
ERR182050	M	15/07/1978	4	2006.39	1	1	5	0	C	1	1	S	S
ERR161041	M	30/06/1961	4	2003.77	1	1	1	0	C	1	1	S	S
ERR176634	M	30/06/1971	4	1997.75	0	1	1	0	C	2	1	S	S
ERR181843	F	30/06/1981	4	2009.28	NA	1	1	0	D	1	1	S	S
ERR161057	F	30/06/1967	4	2003.88	1	1	1	0	C	1	1
ERR181789	F	30/06/1979	4	2008.36	1	1	1	0	C	1	1	S	S
ERR736870	F	30/06/1977	4	2013.26	1	2	1	0	T	1	1
ERR212158	M	30/06/1979	4	2009.81	0	1	1	0	C	1	1
ERR473356	M	07/02/1977	4	2012.66	1	1	1	0	C	2	1
ERR212171	F	15/12/1980	4	2009.89	0	5	1	0	C	1	1
ERR245787	F	30/06/1973	4	2001.06	0	1	1	0	C	1	1	S	S
ERR161035	M	30/06/1925	4	2002.3	0	1	5	0	C	1	1	S	S
ERR037513	F	30/06/1958	4	1997.74	NA	1	1	0	D	1	1	S	S
ERR221568	M	30/06/1951	4	2003.42	0	1	1	0	C	1	1	S	S
ERR181762	M	30/06/1942	4	2007.8	0	1	1	0	D	2	1	R	S
ERR161191	F	15/06/1972	4	2002.19	0	1	1	0	C	1	1	S	S
ERR176691	M	30/06/1972	4	2000.35	1	1	1	0	L	1	1	S	S
ERR176682	M	15/11/1968	4	2000.52	1	2	1	0	L	1	1	S	S
ERR190383	M	30/06/1960	4	1999.49	1	1	5	0	C	1	1	S	S
ERR182016	M	30/06/1953	4	2005.99	0	1	4	0		1	1	S	S
ERR212080	M	30/06/1938	4	1997.63	0	1	2	0	C	1	1	S	S
ERR245826	F	30/06/1958	4	2003.05	0	1	1	0	C	1	1	S	S
ERR211995	F	30/06/1955	4	2000.83	1	1	1	0	C	1	1
ERR176530	F	15/05/1975	4	1999.13	1	1	1	0	C	2	1	R	S
ERR736806	M	30/06/1956	4	2011.64	1	1	1	0	C	1	1
ERR163950	F	15/06/1981	4	2004.34	0	1	1	0	C	1	1	S	S
ERR176520	M	30/06/1942	4	1998.66	NA	1	2	0	D	2	1	S	S
ERR245693	F	30/06/1975	4	2006.14	1	1	3	0	C	1	1	S	S
ERR161136	F	30/06/1968	4	1997.48	NA	1	1	0	D	2	1	S	S
ERR245841	M	30/06/1972	4	2004.1	1	1	1	0	C	1	1	S	S
ERR161038	M	30/06/1925	4	2002.28	0	1	5	0	C	1	1	S	S
ERR124635	M	30/06/1970	4	2009.84	1	1	1	0	C	1	1
ERR176614	F	30/06/1955	4	2001.37	0	1	1	0	C	2	1	S	S
ERR161158	F	30/06/1945	4	2002.3	1	1	1	0	D	1	1	S	S
ERR182036	M	30/06/1957	4	2006.43	0	1	1	0	C	1	1	S	S
ERR161139	F	30/06/1928	4	1997.48	NA	1	2	0	L	2	1	S	S
ERR161177	M	13/03/1979	4	2002.65	NA	1	1	0	D	2	1	S	S
ERR323078	F	30/06/1980	4	2011.72	1	1	5	0	C	1	1
ERR181755	F	30/06/1958	4	2007.71	0	1	1	0	C	1	1	S	S
ERR176783	F	30/06/1967	4	2000.89	NA	1	2	0	D	2	1	S	S
ERR216929	F	30/06/1973	4	2007.6	1	5	1	0	C	1	1	S	S
ERR037533	F	30/06/1979	4	1999.26	0	1	1	0	C	1	1	S	S
ERR212050	F	30/06/1970	4	2005.12	1	1	1	0	D	1	1	S	S
ERR161116	M	30/06/1975	4	2003.32	NA	1	1	0	D	1	1	S	S
ERR181732	M	30/06/1979	4	2007.33	1	1	1	0	C	1	1	S	S
ERR182057	F	15/07/1958	4	2006.16	0	1	5	0	C	1	1	S	S
ERR161203	F	30/06/1953	4	2002.76	1	1	1	0	C	2	1	S	S
ERR037506	M	15/08/1971	4	1998.57	1	1	1	0	C	1	1	S	S
ERR176590	F	16/08/1979	4	2001.14	0	2	1	0	C	1	1	S	S
ERR473294	F	30/06/1965	4	2011.63	0	2	2	0	C	1	1
ERR181924	M	30/06/1952	4	2004.95	0	1	2	0	C	1	1	S	S
ERR245724	M	30/06/1974	4	2005.82	1	1	1	0	C	1	1	S	S
ERR323083	M	15/06/1963	4	2011.93	0	1	1	0	C	2	1	S	S
ERR176797	F	30/06/1974	4	1999.36	NA	1	1	0	D	1	1	S	S
ERR161187	F	30/06/1947	4	2002.16	NA	1	5	0	C	1	1	S	S
ERR323095	M	30/06/1974	4	2012.06	0	1	1	0	L	1	1	S	S
ERR176572	F	30/06/1973	4	1995.8	1	NA	1	0	D	1	1	S	S
ERR181848	F	30/06/1982	4	2009.44	1	1	1	0	C	1	1	S	S
ERR036220	F	30/06/1968	4	1997.1	1	1	1	0	C	1	1	S	S
ERR212040	F	15/02/1956	4	1997.42	1	1	1	0	D	1	1	S	S
ERR212012	F	30/06/1976	4	1998.59	1	1	1	0	C	1	1	S	S
ERR182025	F	15/10/1968	4	2006.66	1	1	1	0	C	2	1	S	S
ERR212063	M	30/06/1978	4	2005.47	1	1	1	0	C	1	1	S	S
ERR164010	M	15/12/1965	4	1997.18	NA	1	1	0	L	2	1	S	S
ERR124634	M	30/06/1976	4	2009.84	1	1	1	0	C	1	1
ERR176639	M	15/09/1973	4	1998.16	0	2	1	0	C	1	1	S	S
ERR245673	M	30/06/1964	4	2005.87	0	1	1	0	C	1	1	S	S
ERR176510	F	30/06/1959	4	1998.75	1	1	1	0	C	3	1	S	S
ERR473281	M	30/06/1977	4	2011.35	0	1	1	0	C	1	1
ERR473329	M	30/06/1978	4	2012.23	1	1	1	0	C	1	1
ERR216926	F	30/06/1982	4	2006.85	0	1	1	0	T	2	1	S	S
ERR176575	F	15/12/1971	4	1998.21	1	3	1	0	C	2	1	S	S
ERR182034	M	15/08/1967	4	2006.65	1	1	1	0	C	1	1	S	S
ERR181746	M	30/06/1981	4	2007.56	0	1	1	0	C	1	1	S	S
ERR176671	F	30/06/1976	4	2000.7	NA	1	1	0	D	1	1	S	S
ERR176550	M	30/06/1973	4	2000.43	NA	1	5	0	D	2	1	S	S
ERR181840	F	30/06/1982	4	2009.31	0	1	1	0	C	1	1
ERR176724	F	30/06/1964	4	1998.43	1	1	1	0	C	1	1	S	S
ERR161197	F	30/06/1964	4	2001.86	1	1	1	0	C	1	1	S	S
ERR212144	M	30/06/1969	4	2009.72	1	1	5	0	C	1	1	S	S
ERR190332	F	30/06/1960	4	2001.87	NA	1	1	0	L	1	1	S	S
ERR181677	M	15/05/1972	4	2005.7	0	1	1	0	C	1	1	S	S
ERR212173	F	30/06/1982	4	2009.9	0	5	1	0	C	1	1
ERR245798	F	30/06/1968	4	2001.38	1	1	1	0	C	1	1	S	S
ERR037509	F	15/01/1978	4	1998.59	1	4	1	0	C	3	1	S	S
ERR176526	F	30/06/1939	4	1999.26	0	1	2	0	C	1	1	S	S
ERR323109	F	30/06/1966	4	2012.29	0	1	1	0	C	1	1	S	S
ERR176820	F	15/02/1958	4	1996.54	NA	NA	1	0	D	1	1	S	S
ERR181955	M	30/06/1949	4	2001.48	NA	1	4	0	C	1	1	S	S
ERR473354	F	15/07/1976	4	2012.66	1	1	4	0	C	2	1
ERR037529	M	15/04/1978	4	1999.1	0	4	4	0	C	1	1	S	S
ERR190355	F	30/06/1977	4	1999.73	NA	2	1	0	F	1	1	R	S
ERR736830	F	30/06/1965	4	2012.8	0	1	5	0	C	1	1
ERR212019	M	30/06/1967	4	1998.58	NA	1	5	0	L	1	1	S	S
ERR161148	F	30/06/1957	4	1997.54	1	1	2	0	C	1	1	S	S
ERR176473	F	30/06/1947	4	1997.39	1	1	4	0	C	2	1	S	S
ERR181902	F	30/06/1970	4	1998.65	1	1	1	0	C	1	1	S	S
ERR245848	M	30/06/1972	4	2004.49	0	NA	1	0	C	1	1	S	S
ERR161070	F	30/06/1960	4	2003.52	0	1	1	0	C	1	1	S	S
ERR037534	M	30/06/1969	4	1999.28	0	3	1	0	T	1	1	S	S
ERR182000	F	25/06/1979	4	2006.08	1	1	1	0	C	2	1	S	S
ERR181889	F	30/06/1960	4	2001.93	1	1	1	0	C	1	1	S	S
ERR212135	M	30/06/1935	4	2009.59	0	1	5	0	C	1	1	S	S
ERR181716	M	15/09/1963	4	2005.78	1	1	1	0	D	2	1	R	S
ERR181710	M	11/11/1968	4	2007.22	1	1	1	0	C	1	1	R	S
ERR036199	F	30/06/1963	4	1995.73	1	NA	5	0	C	1	1	S	S
ERR176624	M	30/06/1959	4	1997.16	0	2	1	0	C	1	1	R	S
ERR736854	M	12/07/1952	4	2013.12	0	1	1	0	C	1	1
ERR216916	M	30/06/1980	4	2005.05	1	4	1	0	T	1	1	S	S
ERR176531	F	30/06/1963	4	1999.19	0	1	1	0	C	2	1	S	S
ERR176538	M	01/01/1956	4	1999.6	NA	1	1	0	C	1	1	S	S
ERR182030	M	30/06/1960	4	2006.65	0	1	3	0	C	1	1	S	S
ERR212128	M	30/06/1956	4	2009.44	0	1	5	0	C	1	1	S	S
ERR176536	M	30/06/1966	4	1999.53	0	1	1	0	C	1	1	S	S
ERR181900	F	30/06/1962	4	2000.64	1	1	1	0	C	1	1	S	S
ERR037548	F	30/06/1963	4	1999.54	1	1	1	0	D	1	1	S	S
ERR037467	M	30/06/1979	4	2008.65	1	1	1	0	C	1	1	S	S
ERR181925	M	30/06/1955	4	2004.99	0	1	5	0	C	1	1	S	S
ERR181836	F	30/06/1976	4	2009.24	1	1	1	0	D	1	1	S	S
ERR163993	M	30/06/1980	4	2004.74	0	1	1	0	C	1	1	S	S
ERR176522	M	15/03/1961	4	1998.67	0	1	1	0	C	1	1	S	S
ERR176804	M	15/03/1968	4	1998.11	NA	1	1	0	D	2	1	S	S
ERR181884	F	30/06/1946	4	2000.45	1	1	2	0	C	1	1	S	S
ERR181674	F	30/06/1967	4	2006.54	1	3	5	0	C	1	1	S	S
ERR176782	M	30/06/1960	4	2000.8	NA	1	1	0	D	3	1	S	S
ERR181681	M	15/07/1974	4	2007.06	1	1	2	0	C	2	1	S	S
ERR161032	F	30/06/1942	4	2003.11	0	1	2	0	T	1	1	S	S
ERR212051	F	30/06/1973	4	2003.99	NA	NA	1	0	D	2	1	S	S
ERR216925	F	30/01/1970	4	2006.77	1	1	5	0	D	2	1	S	S
ERR176733	F	30/06/1967	4	1997.85	NA	4	1	0	D	2	1	S	S
ERR245712	M	30/06/1963	4	2006.87	1	1	1	0	C	1	1	S	S
ERR164013	F	15/03/1972	4	1997.71	1	4	1	0	C	3	1	S	S
ERR163944	M	15/12/1935	4	2004.01	0	1	1	0	C	1	1	S	S
ERR161142	F	30/06/1976	4	1997.48	1	1	5	0	L	2	1	S	S
ERR245650	M	15/08/1965	4	2004.57	1	1	1	0	C	1	1	S	S
ERR323042	F	28/09/1944	4	2004.37	1	1	5	0	C	2	1
ERR190387	F	30/06/1962	4	1999.4	0	1	1	0	C	1	1	S	S
ERR176758	M	30/06/1951	4	1998.28	1	1	1	0	C	1	1	S	S
ERR473348	F	30/06/1949	4	2012.62	0	1	1	0	D	1	1
ERR245788	F	05/05/1971	4	2001.13	1	1	1	0	C	2	1	S	S
ERR182055	M	30/06/1966	4	2006.3	1	3	1	0	C	2	1	S	S
ERR245804	M	30/06/1978	4	2001.59	NA	3	1	0	C	1	1	S	S
ERR161022	F	30/06/1965	4	2003.09	0	3	1	0	C	1	1	S	S
ERR176448	F	15/09/1945	4	2004.36	NA	1	1	0	D	1	1	S	S
ERR176764	F	30/06/1967	4	1997.98	1	2	1	0	C	2	1	S	S
ERR212143	M	30/06/1976	4	2009.35	1	1	5	0	C	1	1
ERR245845	F	06/06/1967	4	2004.28	1	1	5	0	C	2	1	S	S
ERR176803	F	30/06/1968	4	1998.11	NA	1	5	0	D	2	1	S	S
ERR212127	F	30/06/1947	4	1999.26	1	1	1	0	C	2	1	R	S
ERR323100	F	15/05/1962	4	2012.28	1	1	1	0	C	1	1	S	S
ERR176750	F	15/01/1979	4	2001.31	NA	1	1	0	C	3	1	S	S
ERR216941	F	12/03/1979	4	2008.86	0	1	1	0	C	1	1	S	S
ERR181989	F	30/06/1957	4	2006.05	0	1	2	0	C	1	1	S	S
ERR221560	F	30/06/1974	4	2003.19	1	1	1	0	D	1	1	S	S
ERR037537	F	30/06/1976	4	1999.26	0	1	1	0	C	1	1	S	S
ERR161114	M	30/01/1970	4	2003.31	1	1	4	0	C	1	1	S	S
ERR176555	F	30/06/1967	4	2001.37	1	2	4	0	C	1	1	R	S
ERR323117	F	30/06/1982	4	2012.43	1	1	1	0	C	1	1	S	S
ERR182052	F	30/06/1960	4	2006.33	1	1	1	0	C	2	1	S	S
ERR212009	M	30/06/1974	4	1998.4	1	2	4	0	L	1	1	S	S
ERR181958	F	15/03/1974	4	2000.13	1	4	5	0	C	3	1	S	S
ERR163956	F	30/06/1982	4	2004.51	1	1	1	0	D	2	1	S	S
ERR212020	F	30/06/1943	4	1998.91	0	1	1	0	C	1	1	S	S
ERR221525	F	30/06/1943	4	1996	NA	NA	1	0	D	1	1	S	S
ERR216968	M	30/06/1979	4	2010.68	0	1	1	0	C	1	1	S	S
ERR176465	M	30/06/1968	4	1995.85	NA	NA	1	0	D	1	1	S	S
ERR190329	F	27/07/1973	4	2002.05	NA	5	1	0	C	1	1	S	S
ERR176561	F	15/09/1968	4	2001.73	NA	1	5	0	D	1	1	S	S
ERR161023	M	30/06/1921	4	2002.71	NA	2	2	0	C	1	1	S	S
ERR245806	F	15/07/1951	4	2001.68	NA	1	5	0	D	1	1	S	S
ERR163934	M	30/06/1972	4	2003.25	0	1	1	0	L	1	1	S	S
ERR161058	M	30/06/1976	4	2003.73	1	1	2	0	C	1	1	S	S
ERR245835	F	30/06/1981	4	2003.71	0	1	1	0	C	1	1	S	S
ERR163929	M	30/06/1974	4	2004.16	0	3	1	0	C	1	1	S	S
ERR176649	M	30/06/1972	4	2000.17	1	1	1	0	C	1	1	S	S
ERR190409	M	30/06/1965	4	2003.35	1	1	2	0	C	1	1	S	S
ERR473351	F	12/12/1961	4	2012.65	NA	2	5	0	L	2	1
ERR036228	M	30/06/1967	4	1997.56	NA	2	1	0	D	1	1	S	S
ERR037474	F	30/06/1970	4	1996.79	1	NA	3	0	C	1	1	S	S
ERR245700	M	30/06/1965	4	2005.35	1	1	5	0	C	1	1	S	S
ERR036215	M	15/09/1941	4	1997.28	0	1	1	0	C	1	1	S	S
ERR181979	M	30/06/1964	4	2005.5	NA	1	1	0	D	2	1	S	S
ERR163984	M	30/06/1973	4	2004.67	1	NA	3	0	L	2	1	R	S
ERR245733	M	30/06/1974	4	2007.79	1	1	1	0	C	1	1	R	S
ERR190359	M	11/07/1974	4	2002.92	1	1	1	0	C	1	1	S	S
ERR163957	F	30/06/1965	4	2004.51	1	4	1	0	T	1	1	S	S
ERR245667	F	10/09/1975	4	2001.64	0	1	2	0	C	1	1	S	S
ERR181764	M	15/11/1978	4	2007.81	1	1	1	0	C	2	1	S	S
ERR190371	F	30/06/1970	4	1998.04	NA	3	5	0	C	1	1	S	S
ERR181999	F	30/06/1980	4	2006.01	0	1	1	0	C	1	1	S	S
ERR164023	M	15/03/1960	4	1997.23	1	1	1	0	D	3	1	S	S
ERR037545	M	30/06/1965	4	1999.55	1	1	1	0	D	1	1	S	S
ERR181922	F	30/06/1984	4	2005.03	0	1	1	0	C	3	1	S	S
ERR161159	M	30/06/1924	4	2002.31	0	3	1	0	C	1	1	S	S
ERR176728	M	30/06/1931	4	1998.34	0	1	5	0	C	1	1	S	S
ERR221614	F	30/06/1965	4	2008.9	0	1	1	0	C	1	1	S	S
ERR176696	F	30/06/1956	4	2000.2	NA	1	1	0	D	1	1	R	S
ERR473298	F	23/02/1970	4	2011.68	1	1	1	0	T	1	1
ERR181761	M	21/08/1971	4	2007.82	1	1	1	0	C	2	1	S	S
ERR182005	F	30/06/1971	4	2006.21	0	1	1	0	C	1	1	S	S
ERR190397	F	15/05/1983	4	1998.38	0	1	1	0	L	1	1	S	S
ERR181765	F	30/06/1978	4	2007.55	1	1	2	0	D	1	1	R	S
ERR176727	M	15/03/1964	4	1998.19	NA	1	1	0	D	2	1	S	S
ERR221588	M	30/06/1970	4	1999.74	NA	1	1	0	D	1	1	S	S
ERR473285	M	30/06/1983	4	2011.39	0	1	1	0	C	1	1
ERR037518	M	30/06/1947	4	1998.17	1	1	1	0	D	1	1	R	S
ERR176669	F	30/06/1982	4	2000.26	0	3	3	0	C	3	1	S	S
ERR176635	F	30/06/1974	4	1995.62	NA	NA	4	0	D	1	1	S	S
ERR181777	F	30/06/1964	4	2008.15	1	1	2	0	C	1	1	S	S
ERR126610	M	13/03/1976	4	2008.49	0	1	1	0	C	1	1
ERR245807	M	30/06/1950	4	2001.85	0	1	5	0	C	1	1	S	S
ERR161137	M	30/06/1964	4	1997.58	1	1	1	0	C	1	1	S	S
ERR181825	F	12/10/1974	4	2008.64	1	1	1	0	C	1	1	S	S
ERR126614	F	30/06/1935	4	2008.43	0	1	2	0	C	1	1
ERR736849	M	14/09/1966	4	2013.1	0	1	5	0	C	1	1
ERR212148	M	30/06/1981	4	2009.71	0	1	1	0	C	1	1
ERR181995	M	30/06/1980	4	2006.03	1	1	2	0	T	1	1	S	S
ERR176488	M	30/06/1948	4	1997.94	1	1	1	0	C	2	1	S	S
ERR182048	M	26/12/1983	4	2005.27	0	1	1	0	C	1	1	S	S
ERR161151	F	24/12/1974	4	2002.13	0	1	1	0	C	1	1	S	S
ERR126638	M	30/06/1973	4	2009.67	1	1	1	0	C	1	1
ERR216905	F	15/04/1960	4	1998.78	NA	1	1	0	L	2	1	S	S
ERR176449	F	30/06/1960	4	2004.5	1	NA	5	0	L	2	1	S	S
ERR245750	M	15/06/1952	4	1999.97	0	1	5	0	D	1	1	S	S
ERR245711	F	04/08/1981	4	2006.85	0	1	1	0	C	1	1	S	S
ERR181772	M	30/06/1957	4	2007.68	NA	1	5	0	D	2	1	S	S
ERR221530	F	30/06/1967	4	1997.46	0	1	1	0	C	1	1	S	S
ERR216919	F	30/06/1961	4	2005.79	1	1	5	0	C	1	1	S	S
ERR176690	F	30/06/1961	4	2000.37	1	1	5	0	C	1	1	S	S
ERR181839	F	30/06/1963	4	2009.24	1	1	5	0	C	1	1	S	S
ERR181747	M	15/07/1972	4	2007.7	1	1	2	0	C	1	1	S	S
ERR323087	F	30/06/1955	4	2012.01	NA	1	NA	0	D	2	1	S	S
ERR181877	M	30/06/1948	4	1998.32	NA	1	1	0	C	1	1	S	S
ERR736855	F	30/06/1977	4	2013.15	0	1	1	0	C	1	1
ERR037480	M	15/08/1979	4	1998.17	0	1	5	0	L	3	1	S	S
ERR773788	F	30/06/1954	4	2013.52	0	1	1	0	C	1	1
ERR176605	F	15/11/1954	4	1997.87	0	1	5	0	C	1	1	R	S
ERR181894	F	15/09/1971	4	2001.47	1	1	1	0	T	3	1	S	S
ERR126643	F	30/06/1982	4	2009.81	1	2	1	0	C	1	1
ERR181948	F	26/07/1982	4	2002.98	1	1	1	0	C	3	1	S	S
ERR216911	M	30/06/1979	4	2005.19	0	1	1	0	C	3	1	S	S
ERR212153	M	30/06/1983	4	2009.67	0	1	NA	0	C	1	1	S	S
ERR164017	F	30/06/1951	4	1997.58	NA	1	1	0	L	2	1	S	S
ERR176808	F	30/06/1964	4	1996.2	NA	NA	NA	0	D	1	1	S	S
ERR736840	F	30/06/1982	4	2013.05	0	1	NA	0	C	1	1
ERR736810	M	15/04/1984	4	2012.26	0	1	1	0	C	1	1
ERR176493	M	30/06/1966	4	1999.3	1	1	1	0	C	2	1	S	S
ERR176545	F	30/06/1984	4	2001.24	0	NA	1	0		2	1	S	S
ERR037549	F	30/06/1974	4	1999.56	1	3	1	0	D	1	1	S	S
ERR473310	M	30/06/1945	4	2012.05	0	1	1	0	D	2	1
ERR161178	F	15/12/1956	4	2002.6	NA	1	1	0	D	2	1	S	S
ERR212141	M	30/06/1963	4	2009.25	1	1	5	0	C	2	1	S	S
ERR037483	F	15/03/1965	4	1998.13	1	1	2	0	C	1	1	S	S
ERR163997	M	30/06/1951	4	1996.62	NA	NA	NA	0	L	1	1	R	S
ERR161171	F	15/12/1984	4	2002.7	NA	1	1	0	D	1	1	S	S
ERR323086	M	30/06/1982	4	2012.01	1	1	1	0	C	1	1	S	S
ERR736853	M	06/06/1966	4	2013.1	0	3	1	0	C	1	1
ERR473321	M	30/06/1986	4	2012.16	0	1	1	0	C	1	1
ERR036204	F	30/06/1945	4	1996.29	NA	NA	NA	0	C	1	1	S	S
ERR473309	M	30/06/1984	4	2012.07	0	1	NA	0	C	2	1
ERR181988	M	30/06/1983	4	2005.99	0	1	1	0	C	1	1	S	S
ERR773808	F	30/06/1975	4	2013.81	0	3	4	0	T	1	1
ERR176486	M	30/06/1935	4	1998	0	1	1	0	L	1	1	S	S
ERR221597	F	01/01/1985	4	2009.13	0	1	1	0	C	1	1	S	S
ERR779670	F	30/06/1982	4	2014.03	0	1	1	0	C	1	1
ERR212169	M	30/06/1986	4	2009.88	0	1	NA	0	C	1	1
ERR161132	F	30/06/1980	4	2003.24	0	1	5	0	C	3	1	S	S
ERR736851	M	30/06/1983	4	2013.12	1	2	1	0	T	1	1
ERR473317	M	30/06/1986	4	2012.19	0	3	4	0	C	1	1
ERR176700	M	30/06/1940	4	1999.99	1	1	2	0	C	2	1	S	S
ERR245744	F	15/05/1960	4	1997.68	1	1	2	0	C	1	1	S	S
ERR037528	M	15/06/1952	4	1999.1	1	1	1	0	C	1	1	S	S
ERR176772	F	30/06/1962	4	1999.56	NA	1	2	0	D	1	1	S	S
ERR221586	M	30/06/1973	4	2008.65	1	1	NA	0	C	1	1	S	S
ERR212152	M	30/06/1976	4	2009.36	0	1	NA	0	C	1	1
ERR161127	F	30/06/1981	4	2003.21	0	1	3	0	C	2	1	S	S
ERR161154	F	30/06/1980	4	2002.16	0	3	4	0	C	1	1	S	S
ERR245799	F	15/11/1986	4	2001.39	0	1	1	0	C	1	1	S	S
ERR181709	M	30/06/1984	4	2007.14	0	1	1	0	C	3	1	S	S
ERR176515	F	15/02/1979	4	1998.7	1	1	1	0	L	1	1	S	S
ERR176447	F	30/06/1962	4	2004.36	NA	NA	1	0		2	1	S	S
ERR161047	F	30/06/1983	4	2003.81	1	3	1	0	D	1	1	S	S
ERR176763	F	30/06/1945	4	1998.03	0	2	1	0	C	1	1	S	S
ERR161042	F	15/01/1970	4	2003.93	0	1	5	0	C	1	1	S	S
ERR181991	M	30/06/1972	4	2006.06	0	1	5	0	C	1	1	S	S
ERR036187	F	30/06/1969	4	1996.53	0	NA	1	0	C	1	1	S	S
ERR473313	M	30/06/1985	4	2012.12	1	1	1	0	C	1	1
ERR176452	M	15/04/1961	4	2004.51	1	1	NA	0	D	2	1	S	S
ERR161188	M	30/06/1956	4	2002.3	NA	1	5	0	C	1	1	S	S
ERR176710	F	30/06/1960	4	1998.22	1	1	1	0	C	2	1	S	S
ERR216931	F	30/06/1986	4	2008.02	0	1	1	0	C	1	1	S	S
ERR779678	M	30/06/1984	4	2014.05	1	1	1	0	C	1	1
ERR176829	F	30/06/1963	4	1998.83	1	1	1	0	C	1	1	S	S
ERR473292	M	30/06/1986	4	2011.2	0	1	1	0	C	1	1
ERR473328	M	30/06/1983	4	2012.2	0	3	3	0	C	1	1
ERR164006	F	30/06/1962	4	1996.7	NA	NA	1	0	C	1	1	S	S
ERR216954	F	30/06/1972	4	2002.96	NA	1	1	0	D	1	1	S	S
ERR181927	F	30/06/1984	4	2005	0	1	2	0	C	1	1	S	S
ERR245774	M	30/06/1947	4	1997.12	1	1	1	0	C	1	1	S	S
ERR221594	M	15/09/1976	4	2008.73	1	1	1	0	C	1	1	S	S
ERR181823	F	15/07/1979	4	2008.43	1	1	1	0	C	2	1	S	S
ERR163946	F	30/06/1978	4	2004.3	0	1	1	0	C	1	1	S	S
ERR773797	F	07/07/1986	4	2013.64	1	1	1	0	C	1	1
ERR161149	F	30/06/1984	4	2002	0	1	1	0	C	1	1	S	S
ERR176595	M	15/05/1958	4	2001.38	NA	5	1	0	C	2	1	S	S
ERR212082	F	30/06/1977	4	2001.87	1	5	1	0	C	1	1	S	S
ERR245658	F	15/02/1982	4	2004.9	0	1	3	0	C	1	1	S	S
ERR176487	F	15/08/1961	4	1997.63	1	1	5	0	C	3	1	S	S
ERR161163	F	15/09/1977	4	2001.85	1	2	5	0	C	1	1	S	S
ERR163977	F	30/06/1970	4	2004.09	NA	NA	1	0		2	1	S	S
ERR126627	F	15/05/1986	4	2009.59	0	1	1	0	C	1	1
ERR176583	M	30/06/1974	4	1999.84	NA	2	1	0	D	2	1	S	S
ERR181968	F	30/06/1985	4	2005.32	0	1	1	0	C	2	1	S	S
ERR323073	M	30/06/1983	4	2011.77	0	1	NA	0	C	1	1	S	S
ERR181801	F	30/06/1982	4	2006.71	0	1	1	0	C	1	1	S	S
ERR473289	F	30/06/1985	4	2011.58	0	1	NA	0	C	1	1
ERR190390	F	30/06/1967	4	2000.41	1	3	5	0	C	1	1	S	S
ERR323113	M	30/06/1982	4	2012.4	0	1	NA	0	C	1	1	S	S
ERR181934	F	30/06/1972	4	2004.81	NA	1	1	0	D	2	1	R	S
ERR182020	M	30/06/1971	4	2006.35	1	1	5	0	C	1	1	S	S
ERR245802	M	15/12/1964	4	2001.47	NA	2	1	0	L	1	1	S	S
ERR473350	M	25/01/1970	4	2012.66	1	1	1	0	C	1	1
ERR176544	F	15/07/1983	4	2001.22	1	1	1	0	C	1	1	S	S
ERR245746	F	30/06/1973	4	1997.8	1	1	5	0	D	1	1	S	S
ERR124650	F	30/06/1975	4	2010.8	1	1	1	0	C	1	1
ERR176585	M	30/06/1962	4	1997.88	1	1	4	0	C	1	1	S	S
ERR176500	F	30/06/1975	4	2000.01	0	1	1	0	C	1	1	S	S
ERR124648	F	30/06/1975	4	2010.45	1	1	1	0	C	1	1
ERR037478	M	15/12/1952	4	1998.05	1	1	2	0	C	1	1	S	S
ERR323067	F	15/04/1974	4	2007.53	NA	1	4	0	L	2	1
ERR161017	F	30/06/1988	4	2003.13	0	2	1	0	C	1	1	S	S
ERR473312	M	30/06/1978	4	2012.12	0	2	1	0	C	1	1
ERR161186	F	30/06/1971	4	2002.41	NA	2	5	0		1	1	S	S
ERR176720	M	30/06/1962	4	2000.86	NA	1	1	0	C	1	1	S	S
ERR245815	F	30/06/1970	4	2002.3	0	1	1	0	C	1	1	S	S
ERR221547	M	30/06/1977	4	2002.61	1	1	1	0	C	1	1	S	S
ERR176579	F	30/06/1964	4	1998.92	1	1	2	0	C	1	1	S	S
ERR181792	F	15/02/1960	4	2008.34	NA	1	1	0	L	2	1	S	S
ERR161093	M	30/06/1972	4	2004.06	NA	NA	4	0		2	1	S	S
ERR190364	F	30/06/1972	4	2002.02	NA	1	5	0	D	1	1	R	S
ERR176729	F	30/06/1966	4	1998.16	0	1	1	0	C	1	1	S	S
ERR181699	M	30/06/1987	4	2004.99	0	1	1	0	C	1	1	S	S
ERR161115	F	30/06/1956	4	2003.34	1	1	1	0	D	2	1	S	S
ERR176525	M	15/01/1987	4	1999.11	NA	1	NA	0	D	3	1	S	S
ERR473365	M	30/06/1981	4	2012.73	0	1	3	0	C	2	1
ERR036203	F	30/06/1974	4	1995.87	NA	NA	1	0	C	1	1	R	S
ERR190399	M	30/06/1972	4	2003.21	1	1	1	0	D	1	1	S	S
ERR176666	M	30/06/1938	4	2000.28	1	1	1	0	C	1	1	S	S
ERR221610	M	30/06/1959	4	1997.69	1	1	1	0	D	2	1	S	S
ERR163991	F	30/06/1935	4	2004.72	0	1	5	0	C	1	1	S	S
ERR216935	F	30/06/1961	4	2008.25	0	1	1	0	C	2	1	S	S
ERR245745	F	30/06/1925	4	1997.76	0	1	1	0	D	1	1	S	S
ERR212036	M	30/06/1935	4	1999.93	0	1	1	0	C	1	1	R	S
ERR176627	F	15/10/1951	4	1997.39	NA	1	1	0	L	2	1	S	S
ERR221616	M	15/02/1942	4	1997.21	0	1	1	0	D	1	1	R	R
ERR245738	F	30/06/1952	4	2007.56	1	1	1	0	C	1	1	S	S
ERR181975	M	30/06/1927	4	2005.8	0	1	1	0	C	1	1	S	S
ERR036206	M	30/06/1928	4	1996.7	NA	NA	2	0	C	1	1	S	S
ERR212045	M	30/06/1954	4	2004.63	0	3	1	0	C	1	1	S	S
ERR245767	M	30/06/1954	4	2000.39	0	1	1	0	C	1	1	S	S
ERR163936	F	30/06/1945	4	2003.2	NA	NA	1	0		1	1	S	S
ERR176769	F	15/11/1943	4	1999.15	NA	1	1	0	D	2	1	S	S
ERR176638	F	10/10/1949	4	1997.36	1	1	1	0	C	3	1	S	S
ERR181992	F	30/06/1952	4	2005.52	1	1	1	0	C	1	1	S	S
ERR176753	M	15/03/1948	4	1998.42	NA	3	1	0	C	1	1	S	S
ERR036197	F	30/06/1952	4	1996.33	NA	NA	NA	0	L	1	1	S	S
ERR037538	M	15/06/1942	4	1999.3	0	1	1	0	C	1	1	S	S
ERR181939	M	15/12/1958	4	2004.84	0	1	NA	0	C	1	1	S	S
ERR161012	F	30/06/1956	4	2002.79	1	2	1	0	C	1	1
ERR181727	M	30/06/1945	4	2007.37	0	1	5	0	C	1	1	R	S
ERR245749	M	15/11/1956	4	1999.92	1	1	2	0	D	2	1	S	S
ERR176628	M	30/06/1939	4	1997.69	0	4	1	0	C	2	1	S	S
ERR245707	M	15/02/1961	4	2005.02	1	1	1	0	D	2	1	S	S
ERR216907	F	30/06/1930	4	2000.49	NA	1	1	0	D	1	1	S	S
ERR181796	F	30/06/1941	4	2008.44	0	1	1	0	D	1	1	S	S
ERR181850	M	30/06/1952	4	2008.93	1	1	3	0	C	1	1	S	S
ERR211994	M	15/07/1955	4	2002.1	1	1	2	0	C	1	1	S	S
ERR176647	M	30/06/1962	4	2000.13	1	1	1	0	C	1	1	S	S
ERR036240	M	30/06/1958	4	1997.09	1	2	1	0	C	1	1	S	S
ERR181822	M	30/06/1945	4	2008.6	NA	1	1	0	D	2	1	S	S
ERR126603	F	15/08/1945	4	2007.59	1	1	2	0	C	1	1
ERR212049	M	15/10/1941	4	2004.94	0	4	1	0	C	1	1	S	S
ERR221546	F	30/06/1953	4	2002.55	1	1	1	0	C	1	1	S	S
ERR190381	M	30/06/1953	4	1998.81	1	4	1	0	D	3	1	S	S
ERR473316	M	30/06/1949	4	2012.16	0	1	1	0	C	1	1
ERR181896	M	30/06/1941	4	2001.33	1	2	1	0	D	1	1	R	S
ERR176578	M	30/06/1962	4	1998.26	1	2	1	0	D	3	1	S	S
ERR176806	F	30/06/1975	4	1996.54	0	NA	1	0	C	1	1	S	S
ERR036227	M	30/06/1949	4	1997.54	0	1	4	0	C	1	1	S	S
ERR221564	M	30/06/1959	4	2003.25	1	1	1	0	D	1	1
ERR221549	M	30/06/1977	4	2002.69	NA	3	4	0	T	1	1	S	S
ERR212016	F	30/06/1955	4	1999.73	0	1	2	0	C	1	1	S	S
ERR221585	M	30/06/1960	4	2008.43	1	1	4	0	C	1	1
ERR773795	M	15/02/1988	4	2013.65	1	1	NA	0	C	1	1
ERR176529	F	30/06/1960	4	1999.18	NA	4	2	0	L	2	1	S	S
ERR176539	F	15/06/1972	4	1999.51	NA	2	1	0	C	1	1	S	S
ERR163933	F	30/06/1964	4	2003.44	1	1	5	0	C	1	1	S	S
ERR124641	M	30/06/1985	4	2009.99	0	3	1	0	C	1	1
ERR190384	M	12/04/1947	4	1999.5	0	1	1	0	C	3	1	S	S
ERR212000	F	30/06/1960	4	2002.01	1	1	1	0	C	3	1	S	S
ERR161104	F	30/06/1988	4	2004.11	0	1	1	0	C	3	1	S	S
ERR245690	F	30/06/1975	4	2006.28	1	1	4	0	C	1	1	S	S
ERR181833	M	15/05/1989	4	2009.31	0	2	1	0	C	1	1	S	S
ERR779663	F	30/06/1986	4	2013.91	0	1	1	0	C	1	1
ERR181917	F	15/08/1969	4	2001.87	1	1	4	0	C	1	1	S	S
ERR181874	F	30/06/1972	4	1998.37	0	2	2	0	L	2	1	S	S
ERR473288	M	30/06/1975	4	2011.54	0	1	NA	0	C	1	1
ERR181816	F	30/06/1983	4	2008.78	1	2	1	0	C	1	1	S	S
ERR163981	F	30/06/1959	4	2003.63	1	1	1	0	C	1	1	S	S
ERR245709	M	05/11/1985	4	2006.74	1	1	4	0	T	1	1	S	S
ERR164016	F	30/06/1963	4	1997.63	1	1	1	0	D	3	1	S	S
ERR037495	M	15/01/1919	4	1998.32	NA	1	5	0	L	1	1	S	S
ERR473287	M	15/04/1989	4	2011.48	0	1	1	0	C	1	1
ERR176776	F	15/07/1962	4	2000.49	NA	1	NA	0	D	1	1	S	S
ERR176501	M	15/01/1964	4	1999.99	NA	1	NA	0	D	2	1	R	S
ERR036234	F	30/06/1957	4	1997.44	1	2	1	0	D	1	1	R	S
ERR161130	F	30/06/1969	4	2003.19	1	1	1	0	C	1	1	S	S
ERR176469	M	30/06/1958	4	1995.98	1	NA	NA	0	L	1	1	S	S
ERR036205	M	15/06/1966	4	1996.36	1	NA	NA	0	C	1	1	S	S
ERR182018	F	15/12/1952	4	2006.27	NA	1	1	0	D	1	1	S	S
ERR245731	F	15/05/1975	4	2007.37	1	1	5	0	C	1	1	S	S
ERR182038	F	30/06/1971	4	2005.5	1	1	5	0	C	1	1	S	S
ERR181714	M	15/01/1969	4	2005.26	1	1	1	0	D	2	1	S	S
ERR161202	M	30/06/1974	4	2002.73	NA	1	3	0	C	2	1	S	S
ERR163998	F	15/01/1977	4	1996.85	NA	NA	2	0	C	1	1	S	S
ERR161147	M	30/06/1956	4	1997.65	NA	3	4	0	D	1	1	R	S
ERR161182	M	15/12/1958	4	2002.63	NA	1	1	0	D	1	1	S	S
ERR182012	F	30/06/1945	4	2006.18	0	1	5	0	C	2	1	S	S
ERR779661	M	15/03/1990	4	2013.88	0	1	NA	0	L	1	1
ERR190396	F	22/11/1966	4	2002.04	1	5	5	0	D	1	1	S	S
ERR212057	F	30/06/1952	4	2005.15	1	1	1	0	C	2	1	S	S
ERR176472	F	30/06/1972	4	1997.38	1	1	5	0	C	1	1	S	S
ERR182001	F	15/12/1974	4	2006.12	1	1	1	0	C	1	1	S	S
ERR216909	M	15/07/1972	4	2003.48	NA	1	2	0	D	2	1	S	S
ERR176659	F	15/05/1958	4	1999.75	1	1	1	0	D	1	1	S	S
ERR037526	F	30/06/1970	4	1998.85	0	1	1	0	C	1	1	S	S
ERR212060	F	15/03/1990	4	2006.49	0	1	1	0	C	1	1	S	S
ERR181897	F	15/06/1963	4	2001.33	NA	1	1	0	D	2	1
ERR176553	F	15/12/1962	4	2001.2	1	1	1	0	C	2	1	S	S
ERR245812	F	30/06/1973	4	2001.94	0	1	5	0	C	1	1	S	S
ERR212046	M	15/07/1990	4	2001.82	0	1	1	0	C	2	1	S	S
ERR037535	F	15/05/1972	4	1999.47	1	1	5	0	L	1	1	S	S
ERR245778	F	15/01/1972	4	2000.83	1	2	5	0	C	1	1	S	S
ERR037515	F	15/10/1962	4	1998.65	0	1	1	0	C	1	1	S	S
ERR163983	M	30/06/1974	4	2004.64	0	1	1	0	C	1	1	S	S
ERR176742	F	10/04/1975	4	1997.64	0	5	3	0	C	2	1	S	S
ERR176562	F	15/08/1973	4	1999.38	NA	1	5	0	D	2	1	S	S
ERR323090	M	15/12/1990	4	2012.02	0	1	1	0	C	1	1	S	S
ERR323105	M	14/04/1969	4	2012.21	NA	2	2	0	D	1	1	S	S
ERR176719	M	30/06/1963	4	2000.87	0	1	5	0	C	1	1	S	S
ERR161020	M	15/06/1965	4	2002.6	1	2	1	0	D	1	1	S	S
ERR161076	M	15/01/1971	4	2004.19	1	1	5	0	C	1	1	S	S
ERR216947	M	15/03/1991	4	2008.9	0	1	1	0	C	1	1	S	S
ERR212162	F	15/06/1991	4	2009.82	0	1	1	0	C	1	1
ERR037484	F	15/12/1972	4	1998.15	1	1	1	0	C	1	1	S	S
ERR245686	F	19/03/1978	4	2006.18	1	NA	5	0		2	1	S	S
ERR245685	F	15/01/1975	4	2006.05	1	1	1	0	C	2	1	S	S
ERR161193	M	15/11/1973	4	2002	0	1	3	0	C	1	1	S	S
ERR176489	F	30/06/1946	4	1997.86	0	1	1	0	T	1	1	S	S
ERR176581	F	30/06/1978	4	1999.03	0	1	5	0	C	1	1	S	S
ERR176454	M	15/10/1968	4	2004.37	NA	NA	5	0	D	2	1	S	S
ERR221613	F	30/06/1954	4	1997.4	1	1	1	0	C	1	1	S	S
ERR212124	F	30/06/1970	4	2000.87	1	1	1	0	C	1	1	S	S
ERR245770	M	30/06/1936	4	2000.66	0	1	2	0	C	1	1	S	S
ERR176636	F	30/06/1952	4	1996.7	NA	NA	NA	0	D	1	1	S	S
ERR036192	M	30/06/1965	4	1995.7	NA	NA	NA	0	L	1	1	S	S
ERR176569	M	30/06/1962	4	1995.88	NA	5	NA	0	C	1	1	S	S
ERR176468	F	30/06/1945	4	1995.72	NA	NA	NA	0	L	1	1	R	S
ERR176467	M	30/06/1968	4	1995.92	NA	NA	NA	0	L	1	1	S	S
ERR164001	M	30/06/1973	4	1996.02	NA	NA	NA	0	L	1	1	R	S
ERR245743	F	15/10/1972	4	1997.71	1	1	4	0	D	3	1	S	S
ERR176470	F	30/06/1947	4	1996.07	NA	NA	NA	0	D	1	1	S	S
ERR181748	M	30/06/1977	4	2007.62	1	1	4	0	C	3	1	S	S
ERR212028	F	15/06/1980	4	2000.65	0	1	5	0	C	1	1	S	S
ERR181859	M	15/06/1992	4	2009.4	0	1	1	0	C	1	1	S	S
ERR181780	F	30/06/1993	4	2008.14	0	1	1	0	C	1	1	S	S
ERR036196	M	30/06/1946	4	1996.34	NA	NA	NA	0	T	1	1	S	S
ERR176812	F	30/06/1965	4	1996.45	NA	NA	1	0	L	1	1	S	S
ERR221526	M	30/06/1956	4	1996.33	NA	NA	2	0	T	1	1	S	S
ERR163999	F	30/06/1945	4	1996.51	NA	NA	NA	0	C	1	1	S	S
ERR176814	M	30/06/1973	4	1996.6	NA	NA	NA	0	L	1	1	S	S
ERR176817	M	12/06/1972	4	1996.59	NA	NA	5	0	L	1	1	S	S
ERR176818	M	15/12/1951	4	1996.69	NA	NA	NA	0	T	1	1	S	S
ERR037493	M	15/06/1939	4	1996.96	1	5	5	0	C	1	1	S	S
ERR181867	F	15/12/1953	4	1998.79	1	1	1	0	C	2	1	S	S
ERR176633	F	15/02/1969	4	1997.12	1	1	3	0	L	1	1	S	S
ERR212085	F	15/11/1978	4	1997.15	NA	2	3	0	C	1	1	S	S
ERR221528	F	15/11/1964	4	1997.36	1	1	5	0	D	1	1	S	S
ERR164003	M	15/05/1969	4	1997.17	NA	2	2	0	C	2	1	S	S
ERR212083	M	15/02/1960	4	1997.17	1	1	2	0	D	1	1	S	S
ERR176615	M	15/12/1974	4	1997.16	NA	1	5	0	L	1	1	S	S
ERR176623	F	15/06/1975	4	1997.18	1	1	5	0	C	1	1	S	S
ERR036225	M	15/10/1978	4	1997.19	NA	2	1	0	D	1	1	S	S
ERR176619	M	15/06/1968	4	1997.21	1	1	5	0	L	2	1	S	S
ERR163995	M	30/06/1943	4	1997.27	NA	1	5	0	L	1	1	S	S
ERR036229	M	15/04/1962	4	1997.32	1	2	2	0	T	3	1	S	S
ERR164008	M	15/02/1932	4	1997.34	1	5	1	0	C	1	1	S	S
ERR164020	F	15/06/1958	4	1997.36	1	5	5	0	C	3	1	S	S
ERR221529	M	15/04/1959	4	1997.4	1	3	3	0	T	3	1	S	S
ERR161146	M	30/06/1955	4	1997.47	NA	1	5	0	L	2	1	S	S
ERR212117	F	15/02/1973	4	1999.13	NA	5	5	0	L	1	1	S	S
ERR036238	M	30/06/1964	4	1997.48	1	1	1	0	C	1	1	S	S
ERR161183	F	11/06/1965	4	2002.53	NA	1	5	0	D	1	1	S	S
ERR176462	F	30/06/1947	4	1997.53	1	5	5	0	L	3	1	S	S
ERR036242	M	15/01/1953	4	1997.56	1	2	2	0	T	1	1	S	S
ERR161141	M	15/04/1986	4	1997.58	0	1	1	0	C	1	1	S	S
ERR176474	F	15/06/1969	4	1997.59	1	1	1	0	D	1	1	S	S
ERR036246	M	15/10/1956	4	1997.6	1	5	4	0	C	1	1	S	S
ERR212115	M	15/02/1966	4	1997.61	1	5	5	0	C	1	1	S	S
ERR036247	M	30/06/1981	4	1997.62	0	5	5	0	C	1	1	S	S
ERR036239	M	30/06/1977	4	1997.63	0	3	5	0	C	1	1	S	S
ERR036244	F	30/06/1955	4	1997.62	1	1	5	0	C	1	1	S	S
ERR036249	F	30/06/1958	4	1997.65	0	2	1	0	C	1	1	R	S
ERR036245	F	15/10/1969	4	1997.67	1	5	5	0	L	3	1	S	S
ERR164012	F	30/06/1942	4	1997.69	NA	1	1	0	T	1	1	S	S
ERR212087	M	30/06/1961	4	1997.75	0	5	4	0	C	1	1	S	S
ERR176732	M	15/06/1962	4	1997.79	1	2	2	0	T	3	1	S	S
ERR176692	F	15/10/1964	4	2000.22	NA	1	2	0	D	2	1	S	S
ERR176762	F	30/06/1973	4	1997.88	NA	5	5	0	L	1	1	S	S
ERR176607	M	30/06/1992	4	1998.29	NA	1	1	0	C	3	1	S	S
ERR181837	M	15/08/1988	4	2008.85	0	1	3	0	C	1	1	S	S
ERR037472	M	30/06/1941	4	1997.85	1	5	5	0	L	1	1	S	S
ERR176765	F	15/09/1969	4	1997.91	NA	1	2	0	L	1	1	R	S
ERR037477	M	30/06/1943	4	1998.06	NA	5	5	0	L	1	1	S	S
ERR176707	F	30/06/1961	4	1998.08	1	1	1	0	C	1	1	S	S
ERR037470	M	15/06/1968	4	1998.1	1	1	5	0	C	1	1	S	S
ERR037479	F	15/04/1972	4	1998.11	1	1	3	0	C	1	1	S	S
ERR037485	F	15/12/1968	4	1998.18	1	1	5	0	T	1	1	S	S
ERR176640	F	15/06/1956	4	1998.38	0	1	2	0	L	1	1	S	S
ERR181879	F	15/07/1972	4	1998.31	1	1	3	0	T	3	1	S	S
ERR037499	M	15/02/1974	4	1998.4	NA	5	5	0	D	1	1	S	S
ERR037498	F	30/06/1958	4	1998.41	1	1	5	0	D	1	1	S	S
ERR176722	M	30/06/1950	4	1998.47	1	2	2	0	C	2	1	S	S
ERR181869	M	30/06/1976	4	1998.48	1	5	5	0	L	3	1	S	S
ERR181872	M	30/06/1969	4	1998.47	NA	5	5	0	D	1	1	S	S
ERR037501	F	30/06/1980	4	1998.49	0	1	1	0	L	1	1	S	S
ERR037505	M	15/12/1969	4	1998.53	0	3	2	0	C	1	1	S	S
ERR176756	F	30/06/1973	4	1998.53	NA	1	2	0	D	1	1	S	S
ERR176511	M	30/06/1935	4	1998.38	NA	1	1	0	D	2	1	S	S
ERR181901	M	15/01/1974	4	1998.59	NA	2	2	0	C	1	1	S	S
ERR037503	M	30/06/1973	4	1998.61	0	4	4	0	C	1	1	S	S
ERR037507	M	15/12/1974	4	1998.57	1	2	2	0	C	3	1	S	S
ERR037512	M	30/06/1964	4	1998.65	1	5	1	0	C	3	1	S	S
ERR181691	F	30/06/1954	4	2006.82	1	1	5	0	C	2	1	S	S
ERR176721	F	30/06/1945	4	1998.65	NA	5	5	0	C	1	1	S	S
ERR221598	M	15/02/1955	4	1998.74	1	4	1	0	C	1	1	S	S
ERR176609	F	30/06/1959	4	1998.75	NA	2	1	0	D	2	1	S	S
ERR176736	M	15/02/1998	4	1998.75	NA	1	1	0	C	3	1	R	S
ERR212021	M	15/04/1969	4	1998.92	NA	1	2	0	L	2	1	R	R
ERR037514	M	15/04/1974	4	1998.84	0	2	5	0	C	1	1	S	S
ERR176508	M	15/09/1948	4	1998.86	NA	5	5	0	D	1	1	S	S
ERR181704	F	15/05/1958	4	2006.96	0	1	2	0	C	2	1	S	S
ERR176715	M	30/06/1952	4	1998.95	1	3	1	0	D	3	1	S	S
ERR176752	M	30/06/1960	4	1999.01	NA	1	2	0	L	2	1	R	S
ERR245785	F	30/06/1973	4	1999.03	1	1	5	0	C	1	1	S	S
ERR176507	F	15/06/1968	4	1999.03	NA	1	2	0	L	2	1	S	S
ERR176787	F	16/05/1947	4	2000.83	1	3	5	0	C	2	1	S	S
ERR037527	M	30/06/1972	4	1999.09	1	5	5	0	C	1	1	S	S
ERR212118	M	15/04/1972	4	1999.14	1	1	3	0	C	1	1	S	S
ERR037531	M	30/06/1932	4	1999.2	0	5	1	0	C	1	1	S	S
ERR176532	F	30/06/1954	4	1999.21	NA	1	2	0	D	2	1	S	S
ERR176675	M	30/06/1945	4	1999.2	NA	5	5	0	L	1	1	S	S
ERR176774	M	15/06/1996	4	1999.24	0	1	2	0	C	3	1	S	S
ERR176496	F	30/06/1986	4	1999.24	0	1	1	0	C	1	1	S	S
ERR190374	M	15/01/1961	4	1999.25	1	1	4	0	T	1	1	S	S
ERR190376	F	15/09/1962	4	1999.3	1	1	2	0	C	1	1	S	S
ERR190354	M	30/06/1969	4	1999.3	NA	5	5	0	T	1	1	S	S
ERR176495	M	15/02/1967	4	1999.33	NA	1	3	0	T	1	1	S	S
ERR176768	F	15/03/1962	4	1999.36	1	4	1	0	C	2	1	S	S
ERR190375	F	15/05/1959	4	1999.52	0	2	1	0	C	1	1	S	S
ERR037550	M	30/06/1945	4	1999.57	NA	3	3	0	T	1	1	S	S
ERR176503	F	30/06/1969	4	1999.59	NA	1	5	0	L	2	1	S	S
ERR176505	M	30/06/1978	4	1999.61	NA	5	5	0	L	1	1	S	S
ERR176506	F	30/06/1967	4	1999.61	NA	1	2	0	L	2	1	S	S
ERR216908	M	30/06/1958	4	1999.66	NA	1	2	0	C	3	1	S	S
ERR176773	M	30/06/1960	4	1999.68	NA	2	1	0	D	1	1	S	S
ERR176492	M	15/06/1997	4	1999.7	NA	1	4	0	L	2	1	S	S
ERR212015	M	15/02/1963	4	1999.82	NA	1	1	0	L	2	1	S	S
ERR181954	F	15/07/1962	4	1999.89	NA	4	5	0	T	1	1	S	S
ERR212043	M	30/06/1954	4	1999.84	NA	1	2	0	D	2	1	S	S
ERR190348	M	30/06/1948	4	2002.47	NA	1	1	0	D	2	1	S	S
ERR245665	M	15/12/1972	4	1999.88	NA	2	2	0	T	1	1	S	S
ERR245752	M	15/08/1968	4	2000.03	1	1	4	0	C	1	1	S	S
ERR245666	F	30/06/1963	4	1999.97	NA	1	5	0	L	1	1	S	S
ERR245755	M	30/06/1971	4	2000.06	1	1	2	0	C	1	1	S	S
ERR176702	M	15/02/1952	4	2000.07	1	1	2	0	C	1	1	S	S
ERR176645	F	15/11/1972	4	2000.08	NA	1	2	0	L	1	1	S	S
ERR245808	M	30/06/1970	4	2000.16	1	1	2	0	C	1	1	S	S
ERR176694	F	15/02/1977	4	2000.18	1	3	1	0	C	1	1	S	S
ERR176565	F	30/06/1975	4	2000.16	NA	1	2	0	L	2	1	S	S
ERR176558	M	15/10/1970	4	2001.47	NA	1	5	0	D	1	1	S	S
ERR176663	M	30/06/1975	4	2000.3	NA	1	4	0	D	1	1	S	S
ERR245786	F	15/03/1979	4	2000.73	1	2	4	0	T	1	1	S	S
ERR245762	M	15/09/1962	4	2000.22	1	5	1	0	L	3	1	S	S
ERR176586	M	30/06/1945	4	2000.43	0	4	4	0	T	3	1	S	S
ERR176687	M	30/06/1952	4	2000.49	NA	5	1	0	D	2	1	S	S
ERR176685	F	15/08/1957	4	2000.49	NA	1	5	0	L	1	1	S	S
ERR176673	F	30/06/1969	4	2000.56	NA	5	5	0	D	2	1	S	S
ERR176684	M	30/06/1955	4	2000.5	NA	1	5	0	D	2	1	S	S
ERR176584	M	30/06/1972	4	2000.5	NA	1	4	0	C	1	1	S	S
ERR176680	F	30/06/1955	4	2000.64	NA	1	5	0	D	2	1	S	S
ERR176678	M	30/06/1965	4	2000.63	1	2	5	0	C	2	1	S	S
ERR176790	F	30/06/1952	4	2000.81	1	4	2	0	T	2	1	S	S
ERR245779	M	15/12/1972	4	2000.83	NA	1	5	0	L	1	1	S	S
ERR176744	F	30/06/1963	4	2000.84	NA	5	5	0	D	2	1	S	S
ERR176784	F	30/06/1973	4	2000.9	NA	4	4	0	L	1	1	S	S
ERR176777	M	30/06/1967	4	2000.9	NA	1	3	0	L	2	1	S	S
ERR221581	F	30/06/1969	4	2005.26	1	1	1	0	C	1	1	S	S
ERR176745	F	30/06/1955	4	2000.93	NA	1	4	0	T	1	1	S	S
ERR190362	M	30/06/1962	4	2004.36	1	1	5	0	C	2	1	S	S
ERR190395	M	30/06/1962	4	2001.02	1	3	5	0	C	1	1	S	S
ERR176548	M	30/06/1963	4	2001.04	NA	2	2	0	C	2	1	S	S
ERR212044	M	30/06/1966	4	2004.75	NA	1	4	0	D	2	1	S	S
ERR176589	F	30/06/1962	4	2001.06	1	1	1	0	C	1	1	S	S
ERR181882	F	15/11/1973	4	2001.08	1	3	5	0	C	1	1	S	S
ERR176592	M	30/06/1960	4	2001.1	NA	1	3	0	T	1	1	S	S
ERR181956	M	06/06/1959	4	2001.11	0	1	5	0	C	2	1	R	S
ERR181895	F	30/06/1962	4	2001.19	NA	5	5	0	L	1	1	S	S
ERR176543	M	30/06/1958	4	2001.26	NA	1	4	0	D	2	1	R	S
ERR176542	M	30/06/1948	4	2001.24	NA	1	2	0	D	1	1	S	S
ERR221571	F	15/03/1972	4	2003.63	1	4	2	0	C	2	1	S	S
ERR176594	F	30/06/1984	4	2001.3	NA	2	2	0	C	1	1	S	S
ERR212023	F	30/06/1969	4	2001.34	NA	1	2	0	C	1	1	S	S
ERR181915	M	15/02/1958	4	2001.38	1	2	5	0	C	1	1	S	S
ERR181950	F	30/06/1977	4	2001.4	0	1	5	0	C	1	1	S	S
ERR176599	M	15/12/1959	4	2001.43	0	1	1	0	C	1	1	S	S
ERR221533	M	15/04/1979	4	2001.79	1	5	5	0	C	1	1	S	S
ERR190328	M	30/06/1978	4	2002.42	NA	2	1	0	C	2	1	S	S
ERR212119	M	15/07/1961	4	2001.7	1	2	1	0	T	1	1	S	S
ERR190339	F	30/06/1973	4	2001.73	NA	1	2	0	L	2	1	S	S
ERR161196	F	15/11/1979	4	2001.62	1	5	5	0	T	1	1	S	S
ERR212047	F	30/06/1964	4	2001.91	NA	1	1	0	D	1	1	S	S
ERR190338	M	30/06/1970	4	2001.9	0	1	3	0	C	1	1	S	S
ERR161052	M	15/04/1969	4	2003.63	1	1	2	0	D	2	1	S	S
ERR221537	M	30/06/1984	4	2001.96	0	4	4	0	C	1	1	S	S
ERR161150	F	22/09/1964	4	2002.04	0	1	5	0	C	1	1	S	S
ERR221543	M	08/11/1968	4	2002.05	1	5	5	0	C	1	1	S	S
ERR773798	F	15/02/1980	4	2013.67	0	1	5	0	C	1	1
ERR181698	F	14/09/1973	4	2006.92	1	1	5	0	C	1	1	S	S
ERR161152	F	15/12/1977	4	2002.23	NA	1	5	0	L	1	1	S	S
ERR161162	F	30/06/1972	4	2002.33	NA	5	5	0	C	1	1	S	S
ERR161036	F	08/06/1980	4	2002.37	NA	5	5	0	D	1	1	S	S
ERR473363	F	30/06/1986	4	2012.71	1	1	2	0	D	2	1
ERR161168	M	11/04/1970	4	2002.5	0	3	4	0	C	1	1	S	S
ERR190335	F	30/06/1953	4	2002.56	NA	1	2	0	L	2	1	S	S
ERR161164	F	30/06/1980	4	2002.57	1	5	5	0	L	1	1	S	S
ERR161179	M	29/03/1971	4	2002.65	NA	2	2	0	D	1	1	S	S
ERR190398	F	30/06/1973	4	2002.65	NA	1	5	0	D	1	1	S	S
ERR190400	M	01/07/1965	4	2002.69	1	1	5	0	C	1	1	S	S
ERR216900	F	30/06/1974	4	2002.71	0	3	4	0	T	1	1	S	S
ERR245821	M	30/06/1975	4	2002.71	0	5	5	0	T	1	1	S	S
ERR211992	M	30/06/1952	4	2002.81	1	2	1	0	C	3	1	S	S
ERR211993	F	01/09/1978	4	2002.81	NA	4	2	0	D	2	1	S	S
ERR161013	M	09/07/1961	4	2002.85	NA	1	5	0	D	2	1	S	S
ERR161134	F	30/06/1965	4	2002.94	0	1	1	0	C	1	1	S	S
ERR161016	F	30/06/1967	4	2003.02	1	2	5	0	C	2	1	S	S
ERR126625	F	13/08/1977	4	2008.27	1	1	2	0	C	2	1
ERR473306	F	30/06/1973	4	2011.28	1	1	2	0		1	1
ERR216910	F	30/06/1939	4	2003.27	0	2	2	0	C	1	1	S	S
ERR221566	M	30/06/1971	4	2003.33	1	3	2	0	D	1	1	S	S
ERR190352	F	15/07/2000	4	2003.48	0	1	1	0	L	3	1	S	S
ERR161108	M	30/06/1967	4	2003.67	1	1	1	0	C	2	1	S	S
ERR212056	F	15/06/1956	4	2003.63	0	1	5	0	C	3	1	S	S
ERR773805	M	14/10/1982	4	2013.75	0	1	5	0	C	1	1
ERR161110	F	30/06/1966	4	2003.86	1	1	5	0	C	1	1	S	S
ERR245737	F	30/06/1979	4	2007.57	1	1	2	0	C	2	1	S	S
ERR221579	F	30/06/1971	4	2004.03	NA	NA	1	0		2	1	S	S
ERR181921	M	30/06/1964	4	2004.07	1	1	3	0	C	2	1	R	S
ERR163931	F	30/06/1965	4	2004.05	NA	4	4	0	T	1	1	S	S
ERR161101	M	27/11/1970	4	2004.09	NA	NA	5	0		2	1	S	S
ERR163970	F	30/06/1984	4	2004.2	1	1	1	0	C	1	1	S	S
ERR161080	F	30/06/1973	4	2004.22	0	1	2	0	C	1	1	S	S
ERR163955	F	30/06/1975	4	2004.4	1	4	4	0	C	2	1	S	S
ERR181694	F	30/06/1952	4	2006.88	0	1	1	0	C	1	1	S	S
ERR176457	M	30/06/1954	4	2004.64	0	1	2	0	C	1	1	S	S
ERR779669	F	25/01/1992	4	2014.02	1	1	1	0	C	1	1
ERR245653	F	30/06/1983	4	2004.77	1	1	2	0	C	1	1	S	S
ERR181962	M	06/05/2002	4	2005.2	NA	1	1	0	D	2	1	S	S
ERR181928	F	30/06/1970	4	2004.92	1	5	5	0	D	1	1	S	S
ERR181926	F	30/06/1974	4	2004.97	1	1	4	0	D	2	1	S	S
ERR212064	F	30/06/1953	4	2005.05	0	4	1	0	C	1	1	S	S
ERR182056	M	30/06/1974	4	2006.1	1	1	5	0	C	1	1	S	S
ERR245664	F	23/06/1977	4	2005.22	1	3	2	0	C	1	1	S	S
ERR181946	F	15/08/1979	4	2005.22	NA	1	3	0	D	2	1	S	S
ERR181944	F	30/06/1978	4	2005.22	NA	NA	5	0	T	1	1	S	S
ERR216912	F	30/06/1974	4	2005.24	1	5	5	0	C	1	1	S	S
ERR216922	M	30/06/1935	4	2005.5	0	5	5	0	C	2	1	S	S
ERR181720	F	30/06/1969	4	2005.5	1	1	1	0	C	1	1	S	S
ERR736876	F	30/06/1985	4	2013.44	1	1	2	0	C	2	1
ERR216921	F	30/06/1970	4	2005.79	NA	2	2	0	D	2	1	S	S
ERR181675	M	30/06/1957	4	2005.95	0	3	1	0	C	1	1	S	S
ERR245681	F	30/06/1984	4	2005.96	0	1	3	0	C	1	1	S	S
ERR181990	M	29/06/1972	4	2005.97	1	1	5	0	C	1	1	S	S
ERR182003	F	30/06/1966	4	2006.1	NA	NA	3	0		2	1	S	S
ERR182007	M	30/06/1981	4	2006.13	0	2	2	0	T	1	1	S	S
ERR216923	M	30/06/1976	4	2006.21	0	1	4	0	C	1	1	S	S
ERR182006	M	30/06/1943	4	2006.22	NA	1	2	0	D	2	1	S	S
ERR182022	M	30/06/1960	4	2006.3	1	1	5	0	C	2	1	S	S
ERR190406	M	30/06/1967	4	2006.3	1	1	4	0	C	2	1	S	S
ERR182019	F	30/06/1978	4	2006.47	1	1	4	0	C	3	1	S	S
ERR182029	M	30/06/1968	4	2006.58	0	1	1	0	C	1	1
ERR245708	F	30/06/1981	4	2006.72	1	1	1	0	C	1	1	S	S
ERR245706	F	30/06/1979	4	2006.76	1	1	2	0	C	1	1	S	S
ERR216924	F	30/06/1973	4	2006.77	1	2	5	0	C	1	1	S	S
ERR181734	F	25/11/1987	4	2007.24	0	4	1	0	C	1	1	S	S
ERR245730	M	21/03/1989	4	2007.25	0	1	1	0	C	1	1	S	S
ERR181731	F	15/06/1999	4	2007.31	0	1	1	0	C	1	1	S	S
ERR126601	F	22/11/1972	4	2007.45	1	1	2	0	C	1	1
ERR181743	F	30/06/1973	4	2007.53	1	2	2	0	C	1	1	S	S
ERR221583	M	30/06/1953	4	2007.71	0	1	1	0	C	1	1	S	S
ERR181758	F	30/06/1983	4	2007.82	1	1	1	0	C	1	1	S	S
ERR181754	F	30/06/1982	4	2008.09	0	3	3	0	C	1	1	S	S
ERR181783	F	30/06/1983	4	2008.12	1	1	5	0	D	1	1	S	S
ERR181787	F	30/06/1978	4	2008.16	NA	1	1	0	L	2	1	S	S
ERR181781	F	30/06/1980	4	2008.17	0	5	5	0	C	1	1	S	S
ERR181774	F	30/06/1984	4	2008.19	1	2	5	0	C	1	1	S	S
ERR181788	F	30/06/1982	4	2008.21	1	1	1	0	D	1	1	S	S
ERR181786	F	30/06/1983	4	2008.25	NA	1	4	0	L	2	1	S	S
ERR736846	F	30/06/1982	4	2013.06	0	1	2	0	C	1	1
ERR181826	M	30/06/1957	4	2008.49	NA	4	1	0	D	1	1	R	S
ERR181829	M	30/06/1939	4	2008.51	0	1	2	0	C	1	1	S	S
ERR212074	F	30/06/1975	4	2008.58	1	1	4	0	C	1	1	S	S
ERR126612	F	30/06/1994	4	2008.64	0	1	1	0	C	1	1
ERR216945	M	29/09/1964	4	2008.65	1	1	2	0	C	2	1	S	S
ERR181805	F	30/06/1987	4	2008.7	0	1	1	0	C	1	1	S	S
ERR181814	M	30/06/1967	4	2008.7	0	1	3	0	C	1	1	S	S
ERR221595	F	30/06/1992	4	2008.8	0	1	1	0	C	1	1	S	S
ERR126619	F	29/12/1981	4	2008.96	0	1	2	0	C	1	1
ERR181841	F	17/02/1989	4	2009.26	NA	1	3	0	D	2	1	S	S
ERR181835	M	30/06/1985	4	2009.26	0	3	4	0	C	1	1	S	S
ERR181832	F	24/10/1985	4	2009.25	0	3	3	0	T	2	1	S	S
ERR181847	M	30/06/1978	4	2009.29	0	1	2	0	C	1	1
ERR212154	F	30/06/1972	4	2009.75	1	1	1	0	C	1	1	S	S
ERR216970	M	30/06/1974	4	2009.32	1	1	5	0	C	1	1	S	S
ERR221615	M	30/06/1977	4	2009.52	0	1	5	0	D	1	1	S	S
ERR212129	F	30/06/1980	4	2009.43	0	2	2	0	C	1	1	S	S
ERR126623	F	30/06/1982	4	2009.42	1	5	2	0	C	1	1
ERR126624	F	11/08/1977	4	2009.44	0	1	3	0	C	1	1
ERR212130	M	30/06/1980	4	2009.44	1	1	1	0	L	1	1	S	S
ERR473319	F	01/10/1986	4	2012.2	1	1	5	0	C	1	1
ERR212133	M	30/06/1979	4	2009.52	1	1	2	0	C	1	1	S	S
ERR216980	F	30/06/1966	4	2010.03	0	5	1	0	C	1	1	S	S
ERR126628	F	30/06/1974	4	2009.61	1	1	1	0	L	2	1
ERR126637	M	30/06/1974	4	2009.67	0	1	1	0	C	1	1
ERR216969	M	30/06/1966	4	2009.81	NA	1	3	0	L	2	1
ERR221589	M	30/06/1977	4	2009.8	1	1	1	0	L	1	1
ERR124638	M	30/06/1969	4	2009.86	0	5	5	0	C	1	1
ERR124637	M	30/06/1975	4	2009.86	NA	2	2	0	L	1	1
ERR212174	M	30/06/1981	4	2009.85	1	2	5	0	C	1	1
ERR212172	F	30/06/1976	4	2009.91	NA	1	4	0	L	1	1
ERR216972	F	30/06/1985	4	2009.97	0	2	2	0	C	1	1	S	S
ERR212177	M	30/06/1983	4	2010.07	1	1	4	0	C	1	1	S	S
ERR216979	M	30/06/1967	4	2010.07	1	1	1	0	C	1	1	S	S
ERR124643	M	30/06/1956	4	2010.09	1	1	1	0	C	1	1
ERR212176	M	30/06/1959	4	2010.07	NA	1	4	0	L	2	1	S	S
ERR216982	F	30/06/1984	4	2010.17	1	1	1	0	C	1	1	S	S
ERR216990	M	30/06/1972	4	2010.46	1	1	5	0	C	1	1	S	S
ERR216992	M	30/06/1973	4	2010.53	NA	1	2	0	D	1	1	S	S
ERR216957	F	15/11/1997	4	2010.59	1	1	4	0	C	1	1	R	S
ERR473290	F	30/06/1953	4	2011.05	0	1	1	0	C	1	1
ERR473368	M	30/06/1979	4	2011.27	0	1	5	0	C	1	1
ERR773809	M	30/06/1968	4	2013.81	1	1	1	0	C	1	1
ERR473369	F	30/06/1982	4	2011.38	0	1	3	0	C	1	1
ERR473307	M	30/06/1972	4	2011.42	0	1	3	0	C	1	1
ERR736803	M	30/06/1994	4	2011.45	0	1	1	0	C	1	1
ERR779668	F	30/06/1972	4	2014.02	1	1	2	0	C	1	1
ERR323072	M	30/06/1975	4	2011.78	0	1	3	0	C	1	1	S	S
ERR323069	F	30/06/1969	4	2011.72	1	1	1	0	L	1	1	S	S
ERR323076	M	30/06/1953	4	2011.78	0	1	2	0	C	1	1	S	S
ERR323098	M	30/06/1977	4	2012.03	1	1	5	0	C	1	1	S	S
ERR323084	M	30/06/1970	4	2011.92	1	1	1	0	D	1	1	S	S
ERR323080	F	30/06/1994	4	2011.93	0	1	4	0	C	1	1	S	S
ERR323081	F	30/06/1983	4	2011.93	0	1	1	0	C	1	1	S	S
ERR323088	M	12/04/1977	4	2011.97	0	1	2	0	C	1	1	S	S
ERR323091	M	30/06/1982	4	2012.04	0	2	4	0	C	1	1	S	S
ERR323094	F	30/06/2004	4	2012.06	1	1	1	0	C	2	1	S	S
ERR323096	F	30/06/1993	4	2012.22	0	1	3	0	C	2	1	S	S
ERR473327	F	30/06/1982	4	2012.05	1	4	5	0	D	1	1
ERR736812	F	30/06/1988	4	2012.27	0	3	2	0	C	1	1
ERR323101	M	30/06/1960	4	2012.3	NA	2	2	0	L	1	1	S	S
ERR323112	M	02/06/1935	4	2012.39	0	1	2	0	C	1	1	S	S
ERR779653	F	26/10/1996	4	2013.85	0	1	1	0	C	1	1
ERR323118	M	30/06/1964	4	2012.46	1	1	2	0	C	1	1	S	S
ERR473336	M	30/06/1995	4	2012.5	0	4	1	0	C	1	1
ERR473364	F	30/06/1983	4	2012.49	0	1	2	0	C	1	1
ERR473358	M	30/06/1959	4	2012.52	0	1	1	0	C	1	1
ERR473338	F	22/11/1983	4	2012.52	1	1	2	0	C	1	1
ERR473360	F	30/06/1969	4	2012.68	0	5	1	0	C	1	1
ERR473361	F	30/06/1969	4	2012.68	0	5	1	0	C	1	1
ERR736829	M	06/04/1964	4	2012.76	1	1	3	0	C	1	1
ERR736832	F	30/06/1989	4	2012.91	0	1	1	0	C	1	1
ERR736842	F	19/03/1986	4	2013.06	0	1	1	0	C	1	1
ERR736857	M	30/06/1999	4	2013.08	0	1	2	0	C	1	1
ERR736862	F	30/06/1961	4	2013.25	0	2	2	0	C	1	1
ERR736880	F	30/06/2000	4	2013.48	0	1	1	0	C	1	1
ERR779651	F	30/06/1986	4	2013.83	1	1	5	0	C	1	1
ERR773801	M	30/06/1989	4	2013.68	0	1	1	0		2	1
ERR779652	F	01/06/1995	4	2013.85	0	1	1	0	C	1	1
ERR779658	F	30/06/1996	4	2013.88	0	2	3	0	C	1	1
ERR779665	M	03/01/1979	4	2013.94	1	1	4	0	C	1	1
ERR779666	M	30/06/1975	4	2013.96	0	1	5	0	C	1	1
ERR779671	M	30/06/1978	4	2014.05	0	NA	5	0		1	1
ERR779680	M	30/06/1994	4	2014.06	0	1	4	0	C	1	1
ERR181701	M	30/06/1935	4	2005.01	1	1	1	0	D	1	1	S	S
ERR181871	F	30/06/1933	4	1998.4	0	1	1	0	C	1	1	S	S
